# Supplementary material for: Integrated miRNA-mRNA analysis reveals the roles of miRNAs in the replanting benefit of Achyranthes bidentata roots
Source: Sci Rep. 2021 Jan 15;11:1628. doi: 10.1038/s41598-021-81277-6 (PMC7810699; doi:10.1038/s41598-021-81277-6)
Supplement: Supplementary file 1 — Supplementary Information 1. [file 41598_2021_81277_MOESM1_ESM.xls]

## Sheet: Table S1
Integrated miRNA-mRNA analysis reveals the roles of miRNAs in the replanting benefit of Achyranthes bidentata roots Yan Hui Yang1*, Ming Jie Li2, Yan Jie Yi1, Rui Fang Li1, Cui Xiang Li1, Heng Yang1, Jing Wang1, Jing Xuan Zhou1, Sui Shang1, Zhong Yi Zhang2* 1College of Bioengineering, Henan University of Technology, Lianhua Street 100, Zhengzhou High-technology Zero, Henan Province, China, 450001…
Supplementary material 1 ( It includes 12 sub-tables.)
Table S1 Summary of sRNAs mapped from A.bidentata transcriptome.
Sample	Total number of sRNA (percentage %)	Total number of mapped from the transcriptome (percentage %)	Number of sense mapped sRNAs (percentage %)	Number of anti-sense mapped sRNAs (percentage %)
R1a	7,488,607 (100.00)	3,177,672 (42.43)	1,335,580 (17.83)	1,842,092 (24.60)
R1b	13,160,935 (100.00)	6,511,347 (49.47)	2,740,660 (20.82)	3,770,687 (28.65)
R1c	11,150,743 (100.00)	5,561,189 (49.87)	2,332,870 (20.92)	3,228,319 (28.95)
R2a	9,731,974 (100.00)	4,194,032 (43.10)	1,746,910 (17.95)	2,447,122 (25.15)
R2b	11,951,504 (100.00)	5,579,983 (46.69)	2,376,408 (19.88)	3,203,575 (26.80)
R2c	10,087,603 (100.00)	4,600,281 (45.60)	1,958,503 (19.41)	2,641,778 (26.19)

## Sheet: Table S2
Table S2 Summary of conserved abi-miRNAs in A. bidentata.
abi-miRNA ID	Mapped mature miRNA ID	Conserved miRNA family	Sequences	Length (nt)	Total number of reads
					R1a	R1b	R1c	R2a	R2b	R2c
abi-miR1120	tae-miR1120b-3p	miR1120	UUCUUAUAUUGUGGGACAGAG	21	0	1	0	1	0	0
abi-miR1122	tae-miR1122c-3p	miR1122	UCUAAUAUUAUGGGACGGAGG	21	0	0	0	0	1	0
abi-miR1130	tae-miR1130b-3p	miR1130	UCUUAUAUUAUGGGACGGAGG	21	0	0	0	0	0	1
abi-miR1436	osa-miR1436	miR1436	ACAUUAUGGGACGGAGGGAGU	21	0	0	0	0	1	0
abi-miR1511	ppe-miR1511-3p	miR1511	ACCUGGCUCUGAUACCAUAAC	21	1	15	20	5	14	6
abi-miR156a	gma-miR156r	miR156	CUGACAGAAGAUAGAGAGCAU	21	32	62	41	82	115	114
abi-miR156b	ath-miR156a-5p		UGACAGAAGAGAGUGAGCAC	20	17	26	19	109	100	124
abi-miR156c	cca-miR156b		UGACAGAAGAGAGUGAGCAUA	21	8	7	14	52	45	58
abi-miR156d	stu-miR156f-5p		CUGACAGAAGAGAGUGAGCA	20	8	7	12	52	45	51
abi-miR156e	zma-miR156h-3p		GCUCACUGCUCUUUCUGUCAUC	22	3	2	2	6	5	5
abi-miR156f	ath-miR156a-3p		GCUCACUGCUCUUUCUGUCAGA	22	0	4	4	0	2	0
abi-miR156g	ath-miR156g		CGACAGAAGAGAGUGAGCAC	20	0	2	0	1	0	0
abi-miR156h	osa-miR156l-5p		CGACAGAAGAGAGUGAGCAUA	21	0	2	0	0	0	0
abi-miR156i	hbr-miR156		UUGACAGAAGAUAGAGAGC	19	3	1	0	4	1	0
abi-miR156j	vvi-miR156e		UGACAGAGGAGAGUGAGCAC	20	0	1	1	0	0	0
abi-miR156k	gma-miR156g		ACAGAAGAUAGAGAGCACAG	20	0	1	0	1	1	0
abi-miR156l	bdi-miR156h-3p		GCUCACUGCUCUUCCUGUCAUC	22	0	1	0	0	0	0
abi-miR156m	ptc-miR156k		UGACAGAAGAGAGGGAGCAC	20	0	1	0	0	0	0
abi-miR156n	hci-miR156a		UGACAGAAGAGAGUGAGUAC	20	0	0	1	0	0	1
abi-miR156o	pta-miR156b		CAGAAGAUAGAGAGCACAAC	20	0	0	0	0	0	1
abi-miR156p	ghr-miR156c		UGUCAGAAGAGAGUGAGCAC	20	0	0	0	3	0	0
abi-miR156q	sly-miR156e-5p		UGAUAGAAGAGAGUGAGCAC	20	0	0	0	1	0	0
abi-miR156r	mtr-miR156j		UGACAGAAGAGGGUGAGCAC	20	0	0	1	1	0	0
abi-miR157a	ath-miR157d	miR157	UGACAGAAGAUAGAGAGCAC	20	31	67	45	91	128	122
abi-miR157b	ath-miR157a-5p		UUGACAGAAGAUAGAGAGCAC	21	3	1	0	4	1	0
abi-miR159a	ath-miR159a	miR159	UUUGGAUUGAAGGGAGCUCUA	21	11036	28648	24163	22253	23232	18179
abi-miR159b	osa-miR159a.1		UUUGGAUUGAAGGGAGCUCUG	21	1544	4029	3282	3177	3018	2899
abi-miR159c	ath-miR159b-3p		UUUGGAUUGAAGGGAGCUCUU	21	1236	3706	3047	2569	2683	2603
abi-miR159d	lus-miR159b		UUUGGAUUGAAGGGAGCUCUC	21	1196	3580	2945	2490	2605	2498
abi-miR159e	ath-miR159c		UUUGGAUUGAAGGGAGCUCCU	21	190	415	351	350	255	337
abi-miR159f	osa-miR159f		CUUGGAUUGAAGGGAGCUCUA	21	128	296	245	249	231	164
abi-miR159g	aqc-miR159		UUUGGACUGAAGGGAGCUCUA	21	36	86	75	70	75	53
abi-miR159h	bdi-miR159a-3p		CUUGGAUUGAAGGGAGCUCU	20	15	42	54	38	41	25
abi-miR159i	pta-miR159c		CUUGGAUUGAAGGGAGCUCCC	21	4	9	11	10	8	4
abi-miR159j	pde-miR159		UUUGGUUUGAAGGGAGCUCUA	21	4	5	7	3	19	2
abi-miR159k	pta-miR159a		UUGGAUUGAAGGGAGCUCCA	20	4	5	9	10	7	0
abi-miR159l	sof-miR159e		UUUGGAUUGAAAGGAGCUCUU	21	1	5	1	3	3	5
abi-miR159m	mdm-miR159a		CUUGGAUUGAAGGGAGCUCC	20	2	3	8	6	5	0
abi-miR159n	osa-miR159c		AUUGGAUUGAAGGGAGCUCCA	21	3	3	9	6	5	3
abi-miR159o	sof-miR159c		CUUGGAUUGAAGGGAGCUCCU	21	2	3	8	6	5	0
abi-miR159p	osa-miR159d		AUUGGAUUGAAGGGAGCUCCG	21	1	3	8	4	2	2
abi-miR159q	osa-miR159e		AUUGGAUUGAAGGGAGCUCCU	21	1	3	8	4	2	2
abi-miR159r	vvi-miR159a		CUUGGAGUGAAGGGAGCUCUC	21	1	1	0	0	0	0
abi-miR159s	mes-miR159c		AUUGGAGUGAAGGGAGCUCUG	21	1	1	0	0	0	0
abi-miR159t	zma-miR159h-3p		UUUGGAGUGAAGGGAGCUCUG	21	1	1	1	0	0	0
abi-miR159u	bdi-miR159a-5p		AGCUCCCUUCGAUCCAAUC	19	0	0	1	0	0	0
abi-miR159v	zma-miR159c-5p		GAGCUCCCUUCGAUCCAAUCC	21	0	0	1	0	0	0
abi-miR159w	zma-miR159e-3p		AUUGGUUUGAAGGGAGCUCCA	21	1	0	0	0	0	0
abi-miR160a	ath-miR160a-5p	miR160	UGCCUGGCUCCCUGUAUGCCA	21	5	31	19	13	16	15
abi-miR160b	aau-miR160		UGGCAUACAGGGAGCCAGGCA	21	4	29	19	12	15	13
abi-miR160c	csi-miR160		GCCUGGCUCCCUGUAUGCCAU	21	4	29	19	12	15	13
abi-miR160d	gma-miR160b		UGCCUGGCUCCCUGUAUGCC	20	4	29	19	12	15	13
abi-miR160e	osa-miR160e-5p		UGCCUGGCUCCCUGUAUGCCG	21	4	9	5	3	2	7
abi-miR160f	gma-miR160a-3p		GCGUAUGAGGAGCCAAGCAUA	21	0	5	6	1	2	0
abi-miR160g	ppt-miR160b		CGCCUGGCUCCCUGUAUGCCA	21	0	0	1	1	0	0
abi-miR160h	ppt-miR160g		UGCCUGGCUCCUUGUAUGCCA	21	0	0	0	0	1	0
abi-miR162a	ath-miR162a-3p	miR162	UCGAUAAACCUCUGCAUCCAG	21	1310	4654	4419	3261	5292	3087
abi-miR162b	zma-miR162-3p		UCGAUAAACCUCUGCAUCCA	20	1281	4537	4299	3183	5160	2981
abi-miR162c	bdi-miR162		UCGAUAAACCUCUGCAUCCGG	21	46	230	196	139	239	142
abi-miR162d	cln-miR162		UUGAUAAACCUCUGCAUCCAG	21	24	29	28	48	30	19
abi-miR162e	osa-miR162b		UCGAUAAGCCUCUGCAUCCAG	21	7	25	20	7	25	10
abi-miR162f	aly-miR162a-5p		GGAGGCAGCGGUUCAUCGAUC	21	6	21	29	29	23	22
abi-miR162g	ath-miR162a-5p		UGGAGGCAGCGGUUCAUCGAUC	22	6	21	29	29	23	22
abi-miR162h	bna-miR162a		UCGAUAAACCUGUGCAUCCAG	21	0	0	0	0	1	0
abi-miR164a	ath-miR164a	miR164	UGGAGAAGCAGGGCACGUGCA	21	30	38	36	141	158	106
abi-miR164b	gma-miR164b		UGGAGAAGCAGGGCACGUGC	20	30	38	36	141	158	106
abi-miR164c	ath-miR164c-5p		UGGAGAAGCAGGGCACGUGCG	21	8	13	11	37	42	38
abi-miR164d	osa-miR164d		UGGAGAAGCAGGGCACGUGCU	21	4	13	11	7	34	31
abi-miR164e	zma-miR164h-5p		UGGAGAAGCAGGGCACGUGUG	21	3	4	6	4	10	6
abi-miR164f	hci-miR164a		UGGAGAAGCAGGGCACGUGAA	21	1	2	3	3	8	2
abi-miR164g	osa-miR164e		UGGAGAAGCAGGGCACGUGAG	21	1	2	3	5	1	2
abi-miR164h	ptc-miR164f		UGGAGAAGCAGGGCACAUGCU	21	0	1	1	2	3	0
abi-miR164i	mdm-miR164a		UGGAGAAGCAGGGCACAUGCC	21	0	0	1	0	0	0
abi-miR165a	aly-miR165a-3p	miR165	UCGGACCAGGCUUCAUCCCC	20	13	24	22	25	27	18
abi-miR165b	ath-miR165a-3p		UCGGACCAGGCUUCAUCCCCC	21	13	24	22	25	27	18
abi-miR166a	ath-miR166a-3p	miR166	CGGACCAGGCUUCAUUCCCC	20	4874	6948	5939	5678	4919	3216
abi-miR166b	zma-miR166h-3p		UCGGACCAGGCUUCAUUCCC	20	2868	6936	5931	5669	4911	3189
abi-miR166c	gma-miR166u		UCUCGGACCAGGCUUCAUUC	20	5753	6427	5517	5140	4537	3060
abi-miR166d	cpa-miR166e		GGACCAGGCUUCAUUCCCC	19	2616	6308	5424	4980	4432	2878
abi-miR166e	osa-miR166h-5p		GGAAUGUUGGCUGGCUCGAGG	21	1276	1247	1100	396	560	403
abi-miR166f	osa-miR166m		UCGGACCAGGCUUCAUUCCCU	21	512	1182	945	979	818	1104
abi-miR166g	osa-miR166g-3p		UCGGACCAGGCUUCAUUCCUC	21	261	699	668	497	443	339
abi-miR166h	ptc-miR166n		UCGGACCAGGCUUCAUUCCUU	21	60	216	195	139	137	147
abi-miR166i	mtr-miR166b		UCGGACCAGGCUUCAUUCCUA	21	51	181	183	116	114	109
abi-miR166j	vvi-miR166a		UCGGACCAGGCUUCAUUCC	19	47	168	178	117	107	101
abi-miR166k	ppt-miR166j		UCCGGACCAGGCUUCAUUCCC	21	47	78	65	96	61	63
abi-miR166l	cme-miR166i		UCGGACCAGGCUUCAUUCUC	20	7	32	38	21	17	38
abi-miR166m	mes-miR166i		UUGGACCAGGCUUCAUUCCCC	21	52	26	21	108	21	13
abi-miR166n	osa-miR166e-3p		UCGAACCAGGCUUCAUUCCCC	21	27	23	16	46	5	9
abi-miR166o	sly-miR166c-5p		GGGAUGUUGUCUGGCUCGACA	21	3	20	26	5	6	1
abi-miR166p	osa-miR166d-5p		GGAAUGUUGUCUGGCUCGAGG	21	1	9	6	3	5	3
abi-miR166q	gma-miR166m		UCGGACCAGGCUUCAUUCCCC	21	7	7	6	5	17	4
abi-miR166r	osa-miR166b-5p		GGAAUGUUGUCUGGCUCGGGG	21	1	2	1	0	1	0
abi-miR166s	osa-miR166i-3p		UCGGAUCAGGCUUCAUUCCUC	21	0	2	0	1	0	0
abi-miR166t	ata-miR166c-5p		GGAACGUUGGCUGGCUCGAGG	21	3	1	7	9	3	0
abi-miR166u	ath-miR166a-5p		GGACUGUUGUCUGGCUCGAGG	21	0	0	1	0	0	0
abi-miR166v	gra-miR166c		UAUAUGAUCUCGGACCAGGCU	21	0	0	0	0	1	1
abi-miR166w	ath-miR166e-5p		GGAAUGUUGUCUGGCACGAGG	21	0	0	0	0	1	0
abi-miR166x	osa-miR166k-3p		UCGGACCAGGCUUCAAUCCCU	21	0	0	0	0	0	1
abi-miR166y	ptc-miR166p		UCGGACCAGGCUCCAUUCCUU	21	0	0	1	1	0	0
abi-miR167a	vvi-miR167c	miR167	UGAAGCUGCCAGCAUGAUCUC	21	24	69	52	49	51	35
abi-miR167b	ath-miR167a-5p		UGAAGCUGCCAGCAUGAUCUA	21	8	17	18	12	5	5
abi-miR167c	gra-miR167c		UCAGAUGAAGCUGCCAGCAUGA	22	8	17	18	12	5	5
abi-miR167d	ath-miR167d		UGAAGCUGCCAGCAUGAUCUGG	22	8	17	18	12	5	5
abi-miR167e	bna-miR167d		UGAAGCUGCCAGCAUGAUCU	20	8	17	18	12	5	5
abi-miR167f	osa-miR167d-5p		UGAAGCUGCCAGCAUGAUCUG	21	8	17	18	12	5	5
abi-miR167g	ptc-miR167f-5p		UGAAGCUGCCAGCAUGAUCUU	21	8	17	18	12	5	5
abi-miR167h	gma-miR167h		AUCAUGCUGGCAGCUUCAACUGGU	24	8	17	18	12	5	5
abi-miR167i	gma-miR167i		UCAUGCUGGCAGCUUCAACUGGU	23	7	10	13	9	2	3
abi-miR167j	ppt-miR167		GGAAGCUGCCAGCAUGAUCCU	21	0	0	1	0	0	0
abi-miR168a	aau-miR168	miR168	AUUCAGUUGAUGCAAGGCGGGAUC	24	83	84	76	237	207	171
abi-miR168b	ath-miR168a-3p		CCCGCCUUGCAUCAACUGAAU	21	80	104	71	232	198	168
abi-miR168c	ath-miR168a-5p		UCGCUUGGUGCAGGUCGGGAA	21	54	114	99	102	145	96
abi-miR168d	gma-miR168b		UCGCUUGGUGCAGGUCGGG	19	54	114	99	102	145	96
abi-miR168e	sly-miR168a-3p		CCUGCCUUGCAUCAACUGAAU	21	0	2	0	2	2	0
abi-miR168f	bna-miR168b		UCGCUUGGUGCAGGUCGAGAA	21	1	1	1	3	0	0
abi-miR169j	aly-miR169j-3p	miR169	GGCAGUCUCCUUGGCUAUC	19	1	1	0	1	1	1
abi-miR171a	ptc-miR171c	miR171	AGAUUGAGCCGCGCCAAUAUC	21	17	38	12	55	49	30
abi-miR171b	sly-miR171d		UUGAGCCGCGCCAAUAUCAC	20	17	38	12	55	49	30
abi-miR171c	vvi-miR171f		UUGAGCCGCGCCAAUAUCACU	21	17	38	12	55	49	30
abi-miR171d	ath-miR171c-5p		AGAUAUUGGUGCGGUUCAAUC	21	1	8	4	1	3	1
abi-miR171e	vvi-miR171h		UGGUUGAGCCGCGCCAAUAUC	21	5	6	7	5	7	3
abi-miR171f	ppt-miR171a		UGAGCCGCGCCAAUAUCACAU	21	0	1	0	1	2	1
abi-miR171g	ppt-miR171b		UUGAGCCGCGCCAAUAUCACA	21	0	1	0	1	2	1
abi-miR171h	stu-miR171d-5p		AGAUAUUGGUGCGGUUCAAUU	21	0	1	2	0	0	0
abi-miR171i	zma-miR171n-5p		UAUUGGUGAGGUUCAAUCCGA	21	0	1	0	1	0	0
abi-miR171j	htu-miR171a		UGAUUGAGCCGUGCCAAUAU	20	1	0	1	0	0	0
abi-miR171k	ath-miR171a-3p		UGAUUGAGCCGCGCCAAUAUC	21	0	0	0	1	1	0
abi-miR171l	zma-miR171a-3p		UGAUUGAGCCGCGCCAAUAU	20	0	0	0	1	1	0
abi-miR171m	osa-miR171b		UGAUUGAGCCGUGCCAAUAUC	21	1	0	1	0	0	0
abi-miR171n	ptc-miR171k		GGAUUGAGCCGCGCCAAUAUC	21	0	0	0	1	1	0
abi-miR172a	ath-miR172c	miR172	AGAAUCUUGAUGAUGCUGCAG	21	187	255	205	466	265	218
abi-miR172b	osa-miR172d-5p		GCAGCACCAUCAAGAUUCAC	20	26	69	54	59	53	38
abi-miR172c	zma-miR172d-5p		CAGCACCAUCAAGAUUCACA	20	26	69	54	59	53	38
abi-miR172d	ath-miR172a		AGAAUCUUGAUGAUGCUGCAU	21	27	50	48	83	42	44
abi-miR172e	stu-miR172c-3p		AGAAUCUUGAUGAUGCUGC	19	12	20	23	37	25	21
abi-miR172f	gma-miR172d		GGAAUCUUGAUGAUGCUGCAGCAG	24	11	19	17	23	20	16
abi-miR172g	lus-miR172j		GCAGCAUCAUCAAGAUUCCCA	21	4	11	10	12	4	6
abi-miR172h	sbi-miR172b		GGAAUCUUGAUGAUGCUGCA	20	4	10	7	8	2	2
abi-miR172i	aly-miR172e-3p		GAAUCUUGAUGAUGCUGCAU	20	4	10	7	8	2	2
abi-miR172j	ath-miR172e-3p		GGAAUCUUGAUGAUGCUGCAU	21	4	10	7	8	2	2
abi-miR172k	osa-miR172c		UGAAUCUUGAUGAUGCUGCAC	21	2	9	8	5	1	3
abi-miR172l	mtr-miR172a		AGAAUCCUGAUGAUGCUGCAG	21	0	1	1	2	1	2
abi-miR172m	ath-miR172b-5p		GCAGCACCAUUAAGAUUCAC	20	0	1	0	0	0	0
abi-miR172n	zma-miR172c-5p		CAGCACCACCAAGAUUCACA	20	0	1	0	0	0	0
abi-miR172o	ptc-miR172h-5p		GGAGCACCAUCAAGAUUCACA	21	0	1	0	1	0	0
abi-miR172p	ata-miR172a-5p		GCGGCACCAUCAAGAUUCACA	18	0	0	1	1	0	1
abi-miR172q	tcc-miR172d		AGAAUCCUGAUGAUGCUGCAU	21	0	0	0	0	0	1
abi-miR172r	cme-miR172f		UGAAUCUUGAUGAUGCCGCAC	21	0	0	1	0	0	0
abi-miR172s	sbi-miR172f		AGAAUCCUGAUGAUGCUGCAC	21	0	0	0	0	0	1
abi-miR172t	ptc-miR172i		AGAAUCCUGAUGAUGCUGCAA	21	0	0	0	0	0	1
abi-miR1863a	pab-miR1863	miR1863	AGCUCUGAUACCAUGUUAGAUU	22	1	3	0	1	0	3
abi-miR1863b	osa-miR1863b		AGCUCUGAUACCAUGUUAACUGUU	24	0	2	0	0	0	1
abi-miR1863c	osa-miR1863a		AGCUCUGAUACCAUGUUAGAUUAG	24	0	1	0	1	0	0
abi-miR2111a	vvi-miR2111-5p	miR2111	UAAUCUGCAUCCUGAGGUCUA	21	0	1	0	0	0	0
abi-miR2111b	ptc-miR2111a		UAAUCUGCAUCCUGAGGUUUG	21	0	1	0	0	0	0
abi-miR2111c	ath-miR2111a-5p		UAAUCUGCAUCCUGAGGUUUA	21	0	1	0	0	0	0
abi-miR319a	mtr-miR319a-3p	miR319	UUGGACUGAAGGGAGCUCCC	20	1499	1051	2428	5045	4658	5116
abi-miR319b	ath-miR319a		UUGGACUGAAGGGAGCUCCCU	21	1321	1570	1038	4448	4043	3587
abi-miR319c	gma-miR319q		UGGACUGAAGGGAGCUCCUUC	21	114	109	158	361	314	428
abi-miR319d	ath-miR319c		UUGGACUGAAGGGAGCUCCUU	21	97	67	96	294	257	353
abi-miR319e	ptc-miR319e		UUGGACUGAAGGGAGCUCCU	20	93	164	109	282	248	345
abi-miR319f	ppt-miR319a		CUUGGACUGAAGGGAGCUCC	20	59	121	110	148	88	121
abi-miR319g	pta-miR319		UUGGACUGAAGGGAGCUCC	19	49	99	96	117	70	88
abi-miR319h	osa-miR319a-3p.2-3p		UUGGACUGAAGGGUGCUCCC	20	0	4	2	2	1	3
abi-miR319i	ptc-miR319i		UUGGGCUGAAGGGAGCUCCC	20	3	3	6	12	6	4
abi-miR319j	gma-miR319c		UUGGACUGAAAGGAGCUCCU	20	0	0	0	0	0	1
abi-miR319k	sly-miR319c-5p		AGAGCUUCCUUCAGCCCACUC	21	0	0	0	1	2	1
abi-miR3630a	vvi-miR3630-3p	miR3630	UUUGGGAAUCUCUCUGAUGCAC	22	11	28	37	4	10	12
abi-miR3630b	han-miR3630-3p		UGUGGGAAUCUCUCUGAUGCUU	22	0	1	5	0	2	2
abi-miR3711	pab-miR3711	miR3711	UGGCGCUAGAAGGAGGGCCU	20	3	12	13	20	10	18
abi-miR390a	ath-miR390b-3p	miR390	CGCUAUCCAUCCUGAGUUCC	20	0	1	0	2	3	1
abi-miR390b	ath-miR390a-3p		CGCUAUCCAUCCUGAGUUUCA	21	0	0	0	0	1	0
abi-miR390c	gma-miR390a-3p		CGCUAUCCAUCCUGAGUUUC	20	0	0	0	0	1	0
abi-miR390d	gma-miR390b-5p		AAGCUCAGGAGGGAUAGCACC	21	0	0	0	0	0	1
abi-miR390e	ptc-miR390d-3p		CGCUAUCCAUCCUGAGUUUUA	21	0	0	0	0	1	0
abi-miR393a	ata-miR393-5p	miR393	UUCCAAAGGGAUCGCAUUGAU	21	2	0	3	1	1	3
abi-miR393b	osa-miR393a		UCCAAAGGGAUCGCAUUGAUC	21	2	0	3	1	1	3
abi-miR393c	ppe-miR393a		CAUCCAAAGGGAUCGCAUUGA	21	2	0	3	1	1	3
abi-miR393d	ath-miR393a-5p		UCCAAAGGGAUCGCAUUGAUCC	22	2	0	3	1	1	3
abi-miR394a	ath-miR394a	miR394	UUGGCAUUCUGUCCACCUCC	20	152	281	283	422	308	237
abi-miR395a	ath-miR395a	miR395	CUGAAGUGUUUGGGGGAACUC	21	14	72	77	44	91	67
abi-miR395b	tae-miR395b		UGAAGUGUUUGGGGGAACUC	20	14	72	73	45	85	66
abi-miR395c	mtr-miR395a		AUGAAGUGUUUGGGGGAACUC	21	13	70	72	41	83	62
abi-miR395d	osa-miR395b		GUGAAGUGUUUGGGGGAACUC	21	13	70	72	41	83	62
abi-miR395e	ata-miR395b-3p		AAGUGUUUGGGGGAACUC	18	13	70	72	41	83	62
abi-miR395f	mtr-miR395g		UUGAAGUGUUUGGGGGAACUC	21	13	69	72	40	83	60
abi-miR395g	gma-miR395d		UGAAGUGUUUGGGGGAACUUU	21	4	14	16	5	8	13
abi-miR395h	mtr-miR395h		AUGAAGUGUUUGGGGGAACUU	21	4	14	16	5	8	13
abi-miR395i	aly-miR395e-5p		GUUCCUCUGAGCACUUCAUUG	21	1	9	4	4	6	3
abi-miR395j	mtr-miR395k		UUGAAGCGUUUGGGGGAACUC	21	1	2	1	0	1	1
abi-miR395k	zma-miR395o-3p		GUGAAGUGUUUGGGUGAACUC	21	0	1	6	0	0	0
abi-miR395l	cca-miR395a		UUGAAGUGUUUGGGGGGACUC	21	0	0	1	0	0	0
abi-miR395m	osa-miR395a		GUGAAGUGCUUGGGGGAACUC	21	0	0	1	1	0	0
abi-miR395n	ath-miR395b		CUGAAGUGUUUGGGGGGACUC	21	0	0	1	0	0	0
abi-miR395o	osa-miR395f		GUGAAUUGUUUGGGGGAACUC	21	2	0	0	7	0	0
abi-miR395p	osa-miR395t		GUGAAGUGUUUGGGGAAACUC	21	0	0	0	1	0	0
abi-miR396a	ath-miR396a-3p	miR396	GUUCAAUAAAGCUGUGGGAAG	21	134	469	406	258	244	193
abi-miR396b	gma-miR396a-3p		UUCAAUAAAGCUGUGGGAAG	20	134	467	405	258	244	193
abi-miR396c	osa-miR396a-3p		GUUCAAUAAAGCUGUGGGAA	20	277	305	272	135	130	103
abi-miR396d	zma-miR396g-5p		UCCCACAGCUUUAUUGAACUG	21	277	305	272	135	130	103
abi-miR396e	cca-miR396a-3p		GUUCAAGAAAGCUGUGGGAAA	21	44	65	47	159	91	65
abi-miR396f	cca-miR396c		UUCAAGAAAGCUGUGGGAAAA	21	30	57	37	76	64	49
abi-miR396g	ath-miR396b-5p		UUCCACAGCUUUCUUGAACUU	21	9	16	9	6	14	7
abi-miR396h	ath-miR396a-5p		UUCCACAGCUUUCUUGAACUG	21	11	15	11	7	11	9
abi-miR396i	vvi-miR396a		UUCCACAGCUUUCUUGAACUA	21	8	14	7	2	8	7
abi-miR396j	vvi-miR396b		UUCCACAGCUUUCUUGAACU	20	8	14	7	4	10	7
abi-miR396k	zma-miR396g-3p		GUUCAAGAAAGCUGUGGAAGA	21	7	14	7	3	8	7
abi-miR396l	gma-miR396h		UCCACAGCUUUCUUGAACUG	20	7	14	7	3	8	7
abi-miR396m	mdm-miR396a		UUCCACAGCUUUCUUGAACAG	21	7	9	6	1	5	5
abi-miR396n	ppe-miR396a		UUCCACAGCUUUCUUGAACGU	21	7	9	6	1	5	5
abi-miR396o	ptc-miR396f		UUCCACGGCUUUCUUGAACUG	21	7	8	11	16	13	9
abi-miR396p	ptc-miR396g-5p		UUCCACGGCUUUCUUGAACUU	21	4	5	5	1	5	5
abi-miR396q	pde-miR396		UCCCACGGCUUUCUUGAACUU	21	0	2	0	0	0	0
abi-miR396r	hbr-miR396a		CACAGCUUUCUUGAACUUUCU	21	0	2	0	3	5	0
abi-miR396s	smo-miR396		UUCCACGGCUUUCUUGAACC	20	2	1	4	0	3	3
abi-miR396t	atr-miR396d		CUCCACGGCUUUCUUGAACUU	20	0	1	0	0	0	0
abi-miR396u	ama-miR396-3p		AAGCUCAAGAAAGCUGUGGGA	21	0	0	0	1	0	0
abi-miR396v	ath-miR396b-3p		GCUCAAGAAAGCUGUGGGAAA	21	0	0	0	1	0	0
abi-miR397a	nta-miR397	miR397	AUUGAGUGCAGCGUUGAUGU	20	0	0	2	1	0	0
abi-miR397b	pab-miR397		UCAUUGAGUGCAGCGUUGACG	21	0	0	1	0	0	0
abi-miR397c	ath-miR397a		UCAUUGAGUGCAGCGUUGAUG	21	0	0	2	1	0	0
abi-miR397d	osa-miR397b		UUAUUGAGUGCAGCGUUGAUG	21	0	0	1	0	0	0
abi-miR398a	osa-miR398b	miR398	UGUGUUCUCAGGUCGCCCCUG	21	87	352	293	147	213	137
abi-miR398b	ahy-miR398		UGUGUUCUCAGGUCACCCCU	20	6	27	22	16	11	14
abi-miR398c	ath-miR398a-3p		UGUGUUCUCAGGUCACCCCUU	21	6	27	22	16	11	14
abi-miR398d	ppe-miR398b		CGUGUUCUCAGGUCGCCCCUG	21	2	4	1	1	4	2
abi-miR398e	atr-miR398		UGUGUUCCCAGGUCGCCCCUG	18	0	3	2	0	1	3
abi-miR398f	lus-miR398f		GGUGUUCUCAGGUCGCCCCUG	21	0	3	1	0	5	2
abi-miR398g	zma-miR398a-3p		UGUGUUCUCAGGUCGCCCCCG	21	2	2	5	0	2	1
abi-miR398h	ath-miR398b-3p		UGUGUUCUCAGGUCACCCCUG	21	0	2	3	1	0	3
abi-miR398i	stu-miR398a-3p		UAUGUUCUCAGGUCGCCCCUG	21	3	0	0	0	1	0
abi-miR399a	ath-miR399b	miR399	UGCCAAAGGAGAGUUGCCCUG	21	2	5	9	1	1	0
abi-miR399b	ath-miR399e		UGCCAAAGGAGAUUUGCCUCG	21	0	1	0	0	0	0
abi-miR399c	osa-miR399h		UGCCAAAGGAGACUUGCCCAG	21	0	1	1	0	0	0
abi-miR399d	osa-miR399a		UGCCAAAGGAGAAUUGCCCUG	21	0	0	0	1	0	0
abi-miR399e	ppe-miR399a		CGCCAAAGGAGAGUUGCCCUU	21	1	0	0	0	2	0
abi-miR399f	cme-miR399d		UGCCAAAGGAGAGUUGCCCUU	21	1	0	0	0	1	0
abi-miR399g	ptc-miR399e		CGCCAAAGGAGAGUUGCCCUC	21	1	0	0	0	2	0
abi-miR399h	ath-miR399f		UGCCAAAGGAGAUUUGCCCGG	21	0	0	1	0	0	0
abi-miR399i	vvi-miR399i		CGCCAAAGGAGAGUUGCCCUG	21	1	0	0	0	2	0
abi-miR399j	osa-miR399j		UGCCAAAGGAGAGUUGCCCUA	21	1	0	0	0	1	0
abi-miR403a	ath-miR403-3p	miR403	UUAGAUUCACGCACAAACUCG	21	220	419	382	431	379	246
abi-miR403b	gma-miR403a		UUAGAUUCACGCACAAACUUG	21	26	56	40	70	40	47
abi-miR403c	sly-miR403-5p		CGUUUGUGCGUGAAUCUAACA	21	1	2	1	5	2	2
abi-miR403d	sly-miR403-3p		CUAGAUUCACGCACAAGCUCG	21	1	0	0	0	2	0
abi-miR408	osa-miR408-3p	miR408	CUGCACUGCCUCUUCCCUGGC	21	1	0	1	1	0	0
abi-miR414	ath-miR414	miR414	UCAUCUUCAUCAUCAUCGUCA	21	1	0	0	0	0	0
abi-miR482a	ghr-miR482a	miR482	UCUUUCCUACUCCUCCCAUACC	22	0	0	0	0	1	0
abi-miR482b	stu-miR482d-3p		UCUUGCCUACACCGCCCAUGCC	22	0	0	0	0	1	0
abi-miR5048a	hvu-miR5048a	miR5048	UAUUUGCAGGUUUUAGGUCUAA	22	0	0	0	0	1	0
abi-miR5048b	tae-miR5048-5p		UUUGCAGGUUUUAGGUCUAAGU	22	0	0	0	0	1	0
abi-miR5139	rgl-miR5139	miR5139	AAACCUGGCUCUGAUACCA	19	1	16	20	5	15	6
abi-miR535a	csi-miR535	miR535	UGACAAUGAGAGAGAGCACAC	21	0	7	4	0	1	1
abi-miR535b	mdm-miR535d		UGACGACGAGAGAGAGCACGC	21	1	1	1	0	0	0
abi-miR535c	mdm-miR535b		UGACAAGGAGAGAGAGCACGC	21	1	0	0	0	0	0
abi-miR6300	gma-miR6300	miR6300	GUCGUUGUAGUAUAGUGG	18	161	178	156	51	36	46
abi-miR6478	ptc-miR6478	miR6478	CCGACCUUAGCUCAGUUGGUG	21	90	348	267	269	283	291
abi-miR8155	cpa-miR8155	miR8155	UAACCUGGCUCUGAUACCA	19	1	15	20	5	14	6
abi-miR8175	ath-miR8175	miR8175	GAUCCCCGGCAACGGCGCCA	20	16	44	37	32	30	22
abi-miR827a	ath-miR827	miR827	UUAGAUGACCAUCAACAAACU	21	1	2	2	0	1	0
abi-miR827b	aly-miR827-3p		UUAGAUGACCAUCAACAAACG	21	1	1	2	0	1	0
abi-miR827c	ghr-miR827a		UUAGAUGACCAUCAACAAACA	21	2	1	2	0	1	0
abi-miR845a	ath-miR845a	miR845	CGGCUCUGAUACCAAUUGAUG	21	0	0	0	1	0	0
abi-miR845b	vvi-miR845a		UAGCUCUGAUACCAAUUGAUA	21	0	0	0	1	0	0
abi-miR845c	aly-miR845a-3p		CGGCUCUGAUACCAGUUGAUG	21	0	0	0	1	0	0
abi-miR894	ppt-miR894	miR894	CGUUUCACGUCGGGUUCACC	20	218	736	645	448	388	286

## Sheet: Table S3
Table S3 Conservation of conserved miRNAs of A. bidentata in other plant species. The symbols indicate: +, miRNA sequences of A. bidentata were exactly identical (pereferly match) to those in other species; -, miRNA sequences of A. bidentata were not present in other species.
miRNA family ID	Arabidopsis thaliana	Glycine max	Malus domestica	Oryza sativa	Populus trichocarpa	Brachypodium distachyon	Medicago truncatula	Nicotiana tabacum	Zea mays	Manihot esculenta	Linum usitatissimum	Vitis vinifera	Sorghum bicolor	Arabidopsis lyrata	Cucumis melo	Prunus persica	Solanum tuberosum	Brassica napus	Theobroma cacao	Ricinus communis	Aegilops tauschii	Carica papaya	Brassica rapa	Solanum lycopersicum	Amborella trichopoda	Physcomitrella patens	Citrus sinensis	Triticum aestivum	Aquilegia caerulea	Gossypium hirsutum	Cynara cardunculus	Hordeum vulgare	Gossypium raimondii	Selaginella moellendorffii	Pinus taeda	Saccharum officinarum	Lotus japonicus	Helianthus tuberosus	Vigna unguiculata	Picea abies	Digitalis purpurea	Hevea brasiliensis	Salvia sclarea	Pinus densata	Arachis hypogaea	Citrus clementina	Brassica oleracea	Citrus reticulata	Total number across other species
abi-miR1120	-	-	-	-	-	-	-	-	-	-	-	-	-	-	-	-	+	-	-	-	-	-	-	-	-	-	-	+	-	-	-	+	-	-	-	-	-	-	-	-	-	-	-	-	-	-	-	-	+
abi-miR1122	-	-	-	+	+	+	+	+	-	+	+	-	-	+	+	-	+	-	-	-	+	+	+	-	-	+	-	+	-	-	-	-	-	-	-	+	+	-	+	-	-	-	-	-	+	-	-	-	+
abi-miR1511	-	-	+	+	-	+	-	-	-	-	-	-	-	-	-	-	-	-	-	-	+	-	-	-	-	-	-	-	-	-	-	-	-	-	-	-	-	-	-	-	-	-	-	-	-	-	-	-	+
abi-miR1520	-	+	-	+	+	+	+	+	-	+	+	-	-	+	+	+	+	+	-	-	+	+	+	-	-	+	-	-	-	-	-	-	-	-	+	+	-	+	+	-	-	-	-	+	+	-	-	-	+
abi-miR1521	-	+	-	+	-	-	-	-	-	+	-	-	-	-	-	+	-	-	-	-	-	+	-	-	-	+	-	-	-	-	-	-	-	-	-	-	-	-	-	+	-	-	-	-	-	-	-	-	+
abi-miR156	+	+	+	-	-	-	-	-	+	-	-	+	+	-	-	-	-	-	+	+	-	-	-	+	+	-	+	+	+	-	+	+	+	+	-	-	-	-	-	-	+	+	-	-	-	-	-	-	+
abi-miR157	+	-	-	-	-	-	-	-	-	-	-	-	-	-	-	-	-	-	-	-	-	-	-	-	-	-	-	-	-	-	-	-	-	-	-	-	-	-	-	-	-	-	-	-	-	-	-	-	+
abi-miR159	+	+	+	+	+	+	+	+	+	-	+	+	+	+	+	+	+	-	-	+	+	+	+	+	+	-	+	+	+	+	+	+	-	+	+	-	-	-	-	-	-	+	+	-	+	-	+	-	+
abi-miR160	+	+	+	-	-	-	-	-	+	-	-	+	+	-	-	-	-	-	+	+	-	-	-	+	+	-	+	+	+	-	+	-	-	+	-	-	-	-	-	-	+	-	-	-	-	-	-	-	+
abi-miR162	+	+	+	+	+	+	+	+	+	+	+	+	+	+	+	+	+	+	+	+	+	+	+	+	-	+	+	-	-	+	-	-	-	-	+	-	-	-	-	+	-	-	+	+	-	-	-	+	+
abi-miR164	+	+	+	-	-	-	-	-	+	-	-	+	+	-	-	-	-	-	+	+	-	-	-	+	+	-	+	+	-	-	+	-	+	-	-	-	-	-	-	-	-	-	-	-	-	-	-	-	+
abi-miR165	+	-	-	-	-	-	-	-	-	-	-	-	+	-	-	-	-	-	-	-	-	-	-	-	-	-	-	-	-	-	-	-	-	-	-	-	-	-	-	-	-	-	-	-	-	-	-	-	+
abi-miR166	+	+	+	+	-	+	-	+	+	+	+	+	+	+	+	+	-	+	+	+	-	+	-	+	+	-	+	-	+	-	-	+	+	+	-	-	-	-	+	-	+	+	-	-	-	-	-	-	+
abi-miR167	+	-	-	+	+	+	+	+	-	+	+	+	+	+	+	+	+	+	+	+	+	-	+	+	+	-	+	+	+	+	+	-	+	-	-	+	-	-	+	-	+	-	+	-	-	+	-	+	+
abi-miR168	+	+	+	-	-	-	-	-	+	-	-	+	+	-	-	-	-	-	+	+	-	-	-	+	+	-	-	-	-	-	+	+	-	-	-	-	-	-	-	-	-	-	-	-	-	-	-	-	+
abi-miR169	+	+	+	-	+	-	+	+	+	+	+	+	-	+	+	+	+	+	+	-	-	+	+	+	+	-	-	+	+	+	+	-	-	-	-	-	-	+	+	-	-	-	-	+	-	-	-	-	+
abi-miR171	+	+	+	-	-	+	-	-	+	-	-	+	+	-	-	-	-	-	+	+	+	-	-	+	+	-	+	+	+	-	+	+	-	+	-	-	-	-	-	-	-	-	-	-	-	-	-	-	+
abi-miR172	+	+	+	-	-	-	-	-	+	-	-	+	+	-	-	-	-	-	+	+	-	-	-	+	+	-	+	-	+	-	+	-	+	-	-	-	-	-	-	-	+	-	-	-	-	-	-	-	+
abi-miR1863	-	-	-	+	-	-	-	-	-	-	-	-	-	-	-	-	-	-	-	-	-	-	-	-	-	-	-	-	-	-	-	-	-	-	-	-	-	-	-	+	-	-	-	-	-	-	-	-	+
abi-miR2111	+	+	+	+	+	+	+	-	-	+	-	+	-	+	+	+	+	+	+	-	+	+	+	-	-	-	-	-	-	+	-	-	-	-	-	-	+	-	+	-	-	-	+	-	-	-	+	-	+
abi-miR319	-	+	-	+	+	+	+	-	-	+	+	+	-	+	+	+	+	+	+	-	+	+	-	-	+	-	+	-	-	+	-	-	-	-	-	-	-	+	-	-	-	-	-	-	-	-	-	-	+
abi-miR3630	-	-	-	+	+	+	+	+	-	+	+	+	-	+	+	+	+	+	-	-	+	+	+	-	-	-	-	-	-	+	-	-	-	-	-	-	+	-	-	-	-	-	-	-	+	+	-	-	+
abi-miR3711	-	-	-	-	-	-	-	-	-	-	-	-	-	-	-	-	-	-	-	-	-	-	-	-	-	-	-	-	-	-	-	-	-	-	-	-	-	-	-	+	-	-	-	-	-	-	-	-	+
abi-miR390	+	+	+	-	+	-	+	+	+	+	-	+	+	+	-	+	+	-	+	+	-	-	-	+	+	-	+	-	-	+	+	-	-	-	+	-	-	-	+	+	-	-	-	+	-	-	-	-	+
abi-miR393	+	+	+	+	+	+	-	+	+	+	+	+	+	+	+	+	+	+	+	+	+	+	-	-	+	-	+	-	-	+	+	-	-	-	-	-	-	-	-	-	-	-	+	-	+	-	-	-	+
abi-miR394	+	+	+	-	-	-	-	-	+	-	-	+	+	-	-	-	-	-	+	-	-	-	-	+	+	-	+	-	-	-	+	-	-	-	-	-	-	-	-	-	-	-	-	-	-	-	-	-	+
abi-miR395	+	+	+	-	-	-	-	-	+	-	-	+	+	-	-	-	-	-	+	+	-	-	-	+	+	-	+	+	+	-	+	-	-	-	-	-	-	-	-	-	-	-	-	-	-	-	-	-	+
abi-miR396	+	+	+	+	+	+	+	+	+	+	+	+	+	+	+	+	+	+	+	+	+	+	+	+	+	+	+	-	+	+	+	-	-	+	+	-	+	-	-	-	+	+	-	+	-	-	-	-	+
abi-miR397	+	+	+	+	-	-	-	-	+	-	-	+	+	-	-	-	-	-	+	+	-	-	-	+	+	-	+	+	-	-	-	+	-	-	-	-	-	-	-	-	+	-	-	-	-	-	-	-	+
abi-miR398	+	+	+	-	-	-	-	-	+	-	-	+	+	-	-	+	-	-	+	+	-	-	-	-	+	-	+	+	+	-	+	-	+	-	-	-	-	-	-	-	-	+	-	-	-	-	-	-	+
abi-miR399	+	+	-	+	-	+	-	-	-	-	-	+	+	-	-	-	-	-	+	+	-	-	-	+	-	-	+	+	+	-	+	-	+	-	-	-	-	-	-	-	-	-	-	-	-	-	-	-	+
abi-miR403	+	+	+	+	+	+	-	+	-	+	+	+	-	+	+	+	+	-	+	+	+	-	-	+	-	-	+	-	-	+	-	-	-	-	-	-	-	-	-	-	-	-	-	-	-	-	-	-	+
abi-miR408	+	+	+	-	+	-	+	-	+	+	-	+	+	+	+	+	-	+	-	+	-	-	+	-	-	-	+	+	-	-	+	-	-	-	-	-	+	-	-	-	+	+	-	-	-	-	-	-	+
abi-miR414	+	-	-	-	-	-	-	-	-	-	-	-	-	+	-	-	-	-	-	-	-	-	-	-	-	-	-	-	-	-	-	-	-	-	-	-	-	-	-	-	-	-	-	-	-	-	-	-	+
abi-miR482	+	+	+	+	+	+	+	+	-	+	-	+	-	+	+	+	+	+	-	-	+	+	+	+	-	+	+	-	+	+	-	-	+	-	-	-	-	+	+	+	-	+	-	-	+	-	-	-	+
abi-miR5048	-	-	-	-	-	-	-	-	-	-	-	-	-	-	-	-	-	-	-	-	-	-	-	-	-	-	-	-	-	-	-	+	-	-	-	-	-	-	-	-	-	-	-	-	-	-	-	-	+
abi-miR5139	-	-	-	-	-	-	-	-	-	-	-	-	-	-	-	-	-	-	-	-	-	-	-	-	-	-	-	-	-	-	-	-	-	-	-	-	-	-	-	-	-	-	-	-	-	-	-	-	+
abi-miR535	-	-	+	+	-	-	-	-	-	-	-	+	-	-	-	-	-	-	+	+	-	-	-	-	+	-	+	-	+	-	-	-	-	-	-	-	-	-	-	-	-	-	-	-	-	-	-	-	+
abi-miR6300	-	+	-	-	-	-	-	-	-	-	-	-	-	-	-	-	-	-	-	-	-	-	-	-	-	-	-	-	-	-	-	-	-	-	-	-	-	-	-	-	-	-	-	-	-	-	-	-	+
abi-miR6478	-	-	-	-	+	-	-	-	-	-	-	-	-	-	-	-	-	-	-	-	-	-	-	-	-	-	-	-	-	-	-	-	-	-	-	-	-	-	-	-	-	-	-	-	-	-	-	-	+
abi-miR8155	-	-	-	-	-	-	-	-	-	-	-	-	-	-	-	-	-	-	-	-	-	+	-	-	-	-	-	-	-	-	-	-	-	-	-	-	-	-	-	-	-	-	-	-	-	-	-	-	+
abi-miR8175	+	-	-	-	-	-	-	-	-	-	-	-	-	-	-	-	-	-	-	-	-	-	-	-	-	-	-	-	-	-	-	-	-	-	-	-	-	-	-	-	-	-	-	-	-	-	-	-	+
abi-miR827	+	-	-	-	-	+	+	-	-	-	-	-	-	-	-	-	-	-	+	-	-	-	-	-	-	-	+	-	-	+	-	-	+	-	-	-	-	-	-	-	-	-	-	-	-	-	-	-	+
abi-miR845	+	-	-	+	+	-	-	-	-	+	+	+	-	+	-	+	+	+	-	-	+	+	+	-	-	+	-	-	-	+	-	-	-	-	+	+	-	+	+	-	-	-	+	-	+	-	+	-	+
abi-miR894	-	-	-	+	-	-	-	-	-	-	-	-	-	-	-	-	-	-	-	-	-	-	-	-	-	-	-	-	-	-	-	-	-	-	-	-	-	-	-	-	-	-	-	-	-	-	-	-	+

## Sheet: Table S4
Table S4 The summary of identified novel miRNAs from A. bidentata.
Types	Total	R1a	R1b	R1c	R2a	R2b	R2c
Mapped mature	36	31	34	34	33	33	34
Mapped hairpin	40	38	39	38	39	36	39
Mapped uniq sRNA	1988	275	385	365	318	335	310
Mapped total sRNA	224172	21387	53495	46053	29761	42878	30598

## Sheet: Table S5
Table S5 Characterization of identified novel miRNAs of A. bidentata.
miRNA items			miRNA Precusor items				Amount of miRNA reads
Novel miRNA id	Sequence	Length (nt)	Unigene ID	Length	MFE ( kcal mol-1)	MFEI	R1a	R1b	R1c	R2a	R2b	R2c
abi-miRn1	uuccuuggauagacuaucaaua	22	Cluster-6082.29387	99	-32.74	-0.935429	2075	3932	3402	3462	4207	2763
abi-miRn2	ccgaaacucuggauaucugga	21	Cluster-10134.0	86	-39.82	-1.13771	745	917	792	79	275	177
abi-miRn3	cgaaucuugaugaugcugcau	21	Cluster-11765.0	67	-22.2	-0.853846	246	382	323	545	479	372
abi-miRn4	ugacgaugagagagagcacgc	21	Cluster-14658.0	84	-46.2	-1.155	109	344	268	61	71	90
abi-miRn5	ccaaauuaugguuuucugauc	21	Cluster-6082.2386	59	-18.6	-0.885714	2436	3069	2632	2712	3585	2792
abi-miRn6	aaugggacaaauauuuagggacug	24	Cluster-6082.37309	74	-43.9	-1.9087	113	227	197	128	244	176
abi-miRn7	cuagauucacgcacaaacucg	21	Cluster-6082.4923	121	-41.8	-0.870833	85	177	138	209	173	115
abi-miRn8	uuuacugucgcaggagggaug	21	Cluster-12852.0	88	-35	-1.06061	83	170	177	206	173	115
abi-miRn9	auggggcaaauauuuagggacaga	24	Cluster-6082.43326	76	-38.39	-1.66913	78	141	124	78	114	79
abi-miRn10	uugcucuuuucuauacuuugg	21	Cluster-6082.47053	67	-36.3	-1.57826	75	116	100	87	88	66
abi-miRn11	uucccaagaccccccaugccaa	22	Cluster-6082.56880	88	-44.7	-1.01591	45	76	62	92	91	62
abi-miRn12	uacauuaggucuuagguucgauu	23	Cluster-6082.21386	131	-36.1	-0.859524	6	12	7	5	11	12
abi-miRn13	auacgauuaggauccauaagacu	23	Cluster-6082.3058	173	-59.4	-0.886567	13	44	60	17	53	38
abi-miRn14	uuuggcauucugucuaccucc	21	Cluster-7851.1	65	-28.7	-1.19583	22	24	28	36	17	11
abi-miRn15	ccggaccaggcuucauucccc	21	Cluster-6082.450	63	-28.9	-0.903125	0	0	2	0	1	0
abi-miRn16	uggaaguggagagagauuguu	21	Cluster-6082.53471	83	-36.1	-1.00278	473	1490	1203	819	1200	951
abi-miRn17	cugaagcguuugggggaacuc	21	Cluster-6082.55406	61	-30.2	-1.11852	51	59	47	16	21	15
abi-miRn18	auuugucuaauuguguaguu	20	Cluster-6082.6677	107	-25.8	-0.86	1	2	6	2	0	2
abi-miRn19	cuuuuaacaaucucuuuuccaa	22	Cluster-6082.6732	100	-32.94	-1.02937	10	30	24	23	11	14
abi-miRn20	acuaguuggauuaugauuuuaauu	24	Cluster-6082.2311	121	-23.9	-0.853571	1	8	6	2	5	3
abi-miRn21	uuuguaugacuggauuuugcc	21	Cluster-6082.5299	84	-27.9	-0.845455	322	1134	958	403	839	537
abi-miRn22	uuagauucacgcacaaacc	19	Cluster-6082.36557	121	-43.4	-1.05854	5	8	4	11	5	8
abi-miRn23	uuaaggccauugaugaggguau	23	Cluster-6082.51615	82	-28.72	-0.990345	710	1267	1007	1070	934	775
abi-miRn24	aaaguaaacuauuucugaaugaau	24	Cluster-6082.30501	76	-17.8	-1.48333	2	2	2	1	0	2
abi-miRn25	gcguugauuuagugauuaagacu	23	Cluster-6082.1461	120	-29.22	-0.885455	1	2	2	2	1	4
abi-miRn26	aggaaaugucggaacguacaugcu	24	Cluster-6082.932	137	-74.5	-1.35455	157	253	210	194	327	277
abi-miRn27	uuggacugaagggagcuccau	21	Cluster-21153.0	202	-96.2	-0.952475	0	2	0	8	0	4
abi-miRn28	cgauaacaaagugaagcgaugaau	24	Cluster-6082.5171	190	-57	-1.01786	76	128	131	83	130	115
abi-miRn29	aggcuuuaaugaagaaauuugauu	24	Cluster-6082.54604	224	-83.4	-1.39	1	3	4	3	7	1
abi-miRn30	ggagagauggcugaguggacgaa	23	Cluster-6082.34663	267	-46.4	-0.859259	470	1120	1017	706	760	443
abi-miRn31	uuuauucgguacaaaaacgcuauc	24	Cluster-6082.26055	153	-71.5	-1.43	10	13	11	12	18	17
abi-miRn32	cacaauugcggauaauguagu	21	Cluster-6082.53699	59	-28.42	-1.23565	49	77	54	0	0	0
abi-miRn33	uuugaugguaaauagauacagg	22	Cluster-15847.0	151	-50.65	-1.20595	409	472	353	194	169	141
abi-miRn34	uggaggauuguaccacauguau	22	Cluster-6082.45108	233	-64.32	-1.02095	0	2	1	0	1	3
abi-miRn35	uuguauacuuggauuuugucug	22	Cluster-5736.0	86	-29.2	-0.88	12796	36730	31719	17092	27296	19328
abi-miRn36	agaguguaaaagagaguguagaua	24	Cluster-6082.24376	151	-52.33	-1.13	1	8	3	2	1	2

## Sheet: Table S6
Table S6 The profiles of different expressed miRNAs in R2 and R1 samples by RNA-seq and qRT-PCR analysis.
table S6 The profiles of different expressed miRNAs in R2 and R1 samples by RNA-seq and qRT-PCR analysis.	RNA-seq (TPM)						qRT-PCR (2-△△CT values)
	R1	R2	log2 ratio(R2/R1)	pval	padj	Significant	R1	R2	Significant
abi-miR156b	19.962	60.1294	1.59081	0.00019574	0.0044237	TRUE	1.00±0.09	16.96±0.76	**
abi-miR156c	9.39982	27.9327	1.57125	0.0013252	0.015543	TRUE	1.00±0.11	13.34±0.69	**
abi-miR156d	9.39982	27.9327	1.57125	0.0013252	0.015543	TRUE	1.00±0.14	15.46±0.63	**
abi-miR164a	40.6455	96.5795	1.24862	0.0037247	0.022152	TRUE	1.00±0.13	3.33±0.12	**
abi-miR164b	40.6455	96.5795	1.24862	0.0037247	0.022152	TRUE	1.00±0.12	10.21±0.62	**
abi-miR164c	10.5558	63.0073	2.57749	0.0044005	0.024863	TRUE	1.00±0.07	9.46±0.67	**
abi-miR168a	24.59	200.021	3.02401	0.0014015	0.015543	TRUE	1.00±0.07	4.37±0.14	**
abi-miR168b	59.2831	194.646	1.71516	0.0010877	0.015543	TRUE	1.00±0.09	12.34±0.71	**
abi-miR319a	2673.92	6515.55	1.28493	2.8569e-17	1.6142e-15	TRUE	1.00±0.06	9.42±0.55	**
abi-miR319b	1360.75	4946.03	3.63478	1.1157e-15	4.2024e-14	TRUE	1.00±0.08	9.42±0.54	**
abi-miR319c	102.875	402.478	1.96802	4.92e-12	9.41e-12	TRUE	1.00±0.09	3.68±0.21	**
abi-miR319d	72.9028	302.172	2.05132	0.0015131	0.015543	TRUE	1.00±0.08	7.95±0.48	**
abi-miR319e	67.8266	292.74	2.1097	0.0021201	0.018428	TRUE	1.00±0.06	8.97±0.43	**
abi-miR166e	724.887	143.282	-2.3389	0.0078141	0.042047	TRUE	1.00±0.08	0.16±0.11	no
abi-miR3630a	22.2412	8.81684	-1.3349	0.0086193	0.042347	TRUE	1.00±0.07	0.96±0.09	**
abi-miR396c	183.66	59.7002	3.07637	0.0027285	0.01927	TRUE	1.00±0.06	0.36±0.11	**
abi-miR396d	183.66	59.7002	3.07637	0.0027285	0.01927	TRUE	1.00±0.09	0.56±0.05	**
abi-miR6300	115.982	44.0096	-1.39801	2.0046e-09	5.663e-08	TRUE	1.00±0.11	0.25±0.07	no
abi-miRn2	494.505	174.353	-1.50398	0.0033502	0.022152	TRUE	1.00±0.06	1.07±0.12	**
abi-miRn4	210.382	34.9519	-2.58957	0.0020726	0.018428	TRUE	1.00±0.08	0.06±0.04	**
abi-miRn17	57.7084	19.9268	-1.53407	0.0082867	0.042347	TRUE	1.00±0.07	0.32±0.09	**
abi-miRn32	58.7428	0.01	-4.0213	9.6349e-25	1.0887e-22	TRUE	1.00±0.09	0.34±0.08	**
abi-miRn33	401.743	184.829	-1.12008	0.0025397	0.01927	TRUE	1.00±0.09	0.15±0.01	**
abi-miR396e	52.6598	100.8	0.936727	0.017801	0.083546	FALSE
abi-miRn30	789.71	613.34	-0.364636	0.018484	0.083546	FALSE
abi-miR396a	288.518	225.956	-0.352619	0.023755	0.094089	FALSE
abi-miR396f	40.0336	61.1928	0.612151	0.023297	0.094089	FALSE
abi-miR396b	287.811	225.956	-0.34908	0.024214	0.094089	FALSE
abi-miR171a	21.6969	42.9958	0.986709	0.025812	0.094089	FALSE
abi-miR171b	21.6969	42.9958	0.986709	0.025812	0.094089	FALSE
abi-miR171c	21.6969	42.9958	0.986709	0.025812	0.094089	FALSE
abi-miR168c	82.8746	111.416	0.426949	0.038346	0.1184	FALSE
abi-miR394a	225.351	312.153	0.47008	0.033609	0.1184	FALSE
abi-miR168d	82.8746	111.416	0.426949	0.038346	0.1184	FALSE
abi-miRn3	313.93	452.723	0.528188	0.038509	0.1184	FALSE
abi-miR164d	19.7101	9.33216	-1.07865	0.038768	0.1184	FALSE
abi-miR6478	199.804	278.554	0.479371	0.035292	0.1184	FALSE
abi-miR894	459.329	362.842	-0.340184	0.04128	0.12275	FALSE
abi-miR159a	19146.7	20731.2	0.114709	0.059948	0.1737	FALSE
abi-miRn11	59.5524	79.1552	0.410526	0.072294	0.19673	FALSE
abi-miR166g	482.214	414.613	-0.217909	0.073119	0.19673	FALSE
abi-miR172e	17.4637	26.8529	0.620714	0.070994	0.19673	FALSE
abi-miR3711	9.60312	19.9872	1.0575	0.10097	0.26533	FALSE
abi-miRn7	125.365	159.814	0.350254	0.10492	0.26946	FALSE
abi-miR398a	205.544	161.258	-0.350075	0.13117	0.32939	FALSE
abi-miR162f	15.6688	24.1898	0.626509	0.1507	0.34154	FALSE
abi-miR162a	2950.54	3765.4	0.351826	0.14712	0.34154	FALSE
abi-miR162g	15.6688	24.1898	0.626509	0.1507	0.34154	FALSE
abi-miR172d	39.4719	54.8292	0.474119	0.15113	0.34154	FALSE
abi-miR162b	2876.42	3661.39	0.348116	0.15054	0.34154	FALSE
abi-miR403b	38.2056	51.403	0.428068	0.1647	0.35259	FALSE
abi-miR159b	2658.44	2986.6	0.167928	0.16537	0.35259	FALSE
abi-miR319f	90.2094	117.995	0.387378	0.16128	0.35259	FALSE
abi-miR395b	43.121	64.5134	0.581209	0.16966	0.35503	FALSE
abi-miRn8	132.511	158.896	0.261976	0.18024	0.37031	FALSE
abi-miR395a	44.1376	66.3877	0.58891	0.18472	0.37275	FALSE
abi-miR172a	220.329	305.453	0.471291	0.20841	0.41316	FALSE
abi-miR395e	41.8232	61.1581	0.54824	0.22225	0.41857	FALSE
abi-miR395c	41.8232	61.1581	0.54824	0.22225	0.41857	FALSE
abi-miR395d	41.8232	61.1581	0.54824	0.22225	0.41857	FALSE
abi-miR156a	73.9105	59.3638	-0.316197	0.23379	0.43213	FALSE
abi-miR395f	41.5969	60.0858	0.530549	0.24092	0.43213	FALSE
abi-miRn26	203.417	263.424	0.37295	0.23835	0.43213	FALSE
abi-miR162c	129.05	168.514	0.384933	0.25747	0.44761	FALSE
abi-miRn9	109.523	88.2752	-0.311154	0.2552	0.44761	FALSE
abi-miR172f	15.1215	19.1568	0.341249	0.28321	0.48019	FALSE
abi-miRn31	11.6478	15.576	0.419266	0.28896	0.48019	FALSE
abi-miR166f	810.266	967.507	0.255877	0.2882	0.48019	FALSE
abi-miR165a	18.7059	22.6315	0.27484	0.33589	0.49942	FALSE
abi-miR157a	64.2947	78.8413	0.294251	0.32757	0.49942	FALSE
abi-miR159c	2343.58	2586.86	0.142487	0.3254	0.49942	FALSE
abi-miR165b	18.7059	22.6315	0.27484	0.33589	0.49942	FALSE
abi-miR159d	2265.5	2499.1	0.141576	0.31545	0.49942	FALSE
abi-miRn1	2980.81	3377.78	0.18037	0.33586	0.49942	FALSE
abi-miRn35	23936.2	20809.9	-0.201926	0.3059	0.49942	FALSE
abi-miR319g	75.7624	90.4761	0.256055	0.33082	0.49942	FALSE
abi-miRn10	95.9928	78.2599	-0.294652	0.3474	0.50982	FALSE
abi-miR166d	4352.14	3953.6	-0.13856	0.37932	0.54953	FALSE
abi-miRn21	690.413	580.331	-0.250584	0.39181	0.56044	FALSE
abi-miR166c	4483.68	4103.73	-0.127748	0.4067	0.57447	FALSE
abi-miR166k	61.9494	71.777	0.21243	0.42054	0.58668	FALSE
abi-miR166a	4780.35	4442.49	-0.105747	0.51925	0.69851	FALSE
abi-miRn19	18.7989	15.6949	-0.260356	0.51302	0.69851	FALSE
abi-miR166b	4772.05	4427	-0.108282	0.51433	0.69851	FALSE
abi-miR398b	15.2476	13.5536	-0.169913	0.57717	0.74966	FALSE
abi-miR159g	59.8001	64.1847	0.10208	0.56443	0.74966	FALSE
abi-miR398c	15.2476	13.5536	-0.169913	0.57717	0.74966	FALSE
abi-miR172b	44.7056	48.4829	0.11702	0.60018	0.76202	FALSE
abi-miR172c	44.7056	48.4829	0.11702	0.60018	0.76202	FALSE
abi-miR162d	27.8635	30.9489	0.151514	0.62502	0.76769	FALSE
abi-miR166i	117.612	111.395	-0.0783521	0.62494	0.76769	FALSE
abi-miRn14	25.5499	20.3191	-0.33048	0.61525	0.76769	FALSE
abi-miR166l	21.0365	26.0765	0.309858	0.63425	0.77065	FALSE
abi-miR160b	13.7558	13.1448	-0.0655504	0.73215	0.80323	FALSE
abi-miR159e	295.417	312.572	0.0814386	0.72239	0.80323	FALSE
abi-miR403a	321.931	339.619	0.077166	0.66937	0.80323	FALSE
abi-miR160c	13.7558	13.1448	-0.0655504	0.73215	0.80323	FALSE
abi-miR160d	13.7558	13.1448	-0.0655504	0.73215	0.80323	FALSE
abi-miRn6	168.224	179.674	0.095003	0.72186	0.80323	FALSE
abi-miRn16	922.488	974.345	0.0789022	0.69566	0.80323	FALSE
abi-miRn23	962.282	904.019	-0.0901052	0.70226	0.80323	FALSE
abi-miR166n	25.229	19.0178	-0.407735	0.677	0.80323	FALSE
abi-miR166j	111.035	106.539	-0.0596374	0.70074	0.80323	FALSE
abi-miR8175	28.8173	27.204	-0.0831125	0.77728	0.83651	FALSE
abi-miR162e	14.8777	13.4607	-0.144402	0.77108	0.83651	FALSE
abi-miR160a	14.7994	14.5165	-0.0278443	0.80145	0.83856	FALSE
abi-miRn5	2803.18	2973.17	0.0849413	0.79951	0.83856	FALSE
abi-miR159f	204.903	208.197	0.0230065	0.80079	0.83856	FALSE
abi-miRn13	32.8894	35.6349	0.115668	0.85642	0.88551	FALSE
abi-miR166h	133.902	139.88	0.0630166	0.86201	0.88551	FALSE
abi-miR159h	32.094	33.4835	0.0611474	0.89529	0.91142	FALSE
abi-miRn28	107.178	108.391	0.0162419	0.91313	0.92129	FALSE
abi-miR167a	43.0153	43.6753	0.0219679	0.92929	0.92929	FALSE
abi-miR167b	13.15	7.08428	-0.89237	0.10661	NA	NA
abi-miR167d	13.15	7.08428	-0.89237	0.10661	NA	NA
abi-miR396h	12.6915	8.8845	-0.514495	0.43487	NA	NA
abi-miR396g	11.2274	8.71073	-0.366163	0.61769	NA	NA
abi-miR167e	13.15	7.08428	-0.89237	0.10661	NA	NA
abi-miR8155	9.06851	8.02164	-0.176967	0.72906	NA	NA
abi-miR166q	7.24618	8.15378	0.170249	0.70241	NA	NA
abi-miR167h	13.15	7.08428	-0.89237	0.10661	NA	NA
abi-miR167i	9.7041	4.50169	-1.10813	0.13861	NA	NA
abi-miR395g	9.5987	8.90692	-0.107912	0.7666	NA	NA
abi-miR396l	9.08449	5.99601	-0.599403	0.3976	NA	NA
abi-miR167c	13.15	7.08428	-0.89237	0.10661	NA	NA
abi-miR172g	7.39492	7.16796	-0.0449713	0.93184	NA	NA
abi-miR166m	41.9542	44.3086	0.0787724	NA	NA	NA
abi-miR395h	9.5987	8.90692	-0.107912	0.7666	NA	NA
abi-miRn12	8.04085	9.42224	0.228722	0.66429	NA	NA
abi-miRn22	5.78216	7.92793	0.455335	0.40579	NA	NA
abi-miR167f	13.15	7.08428	-0.89237	0.10661	NA	NA
abi-miR159j	5.27463	7.37461	0.483497	0.56336	NA	NA
abi-miR1511	9.06851	8.02164	-0.176967	0.72906	NA	NA
abi-miR159k	5.78291	5.15556	-0.165668	0.91469	NA	NA
abi-miR159i	7.19644	6.98779	-0.0424464	0.97188	NA	NA
abi-miR167g	13.15	7.08428	-0.89237	0.10661	NA	NA
abi-miR396o	8.74319	12.2366	0.484976	0.24423	NA	NA
abi-miR5139	9.29482	8.32115	-0.159644	0.75266	NA	NA
abi-miR166o	12.907	3.70971	-1.79877	0.013221	NA	NA
abi-miR396i	9.67552	5.69011	-0.765883	0.31594	NA	NA
abi-miR396j	9.67552	6.90092	-0.48755	0.51332	NA	NA
abi-miR164e	5.56102	3.65486	-0.605535	0.37457	NA	NA
abi-miR396k	9.08449	5.99601	-0.599403	0.3976	NA	NA

## Sheet: Table S7
Table S7 The predicted target genes of the DE miRNAs in R1 and R2 samples by psRobot and psRNATarget tools.
GeneID	miRNA	miRNA ID	Query length	Hit1_length	Hit1_qStart	Hit1_qEnd	Hit1_hStart	Hit1_hEnd	Hit1_alignLength	Hit1_identity	Hit1_positive	Hit1_percentIdentity	Hit1_score	Hit1_eValue
Cluster-21776.0	ath-miR156a-5p	abi-miR156b	1427	456	264	1313	1	367	373	205	261	54.9598	1060	3.67443e-138
Cluster-6082.46168	ath-miR156a-5p	abi-miR156b	2118	405	452	889	78	239	162	83	101	51.2346	316	8.4905e-30
Cluster-6082.30739	ath-miR156a-5p	abi-miR156b	1828	314	387	896	141	310	170	133	156	78.2353	772	2.53223e-95
Cluster-6082.34712	ath-miR156a-5p	abi-miR156b	2173	247	1087	1836	5	245	260	102	139	39.2308	316	8.52682e-31
Cluster-16776.0	ath-miR156a-5p	abi-miR156b	1796	455	675	1418	102	374	282	126	159	44.6809	443	1.3155e-46
Cluster-6082.10553	ath-miR156a-5p	abi-miR156b	2236	405	570	1007	78	239	162	83	101	51.2346	317	8.73122e-30
Cluster-6082.57882	ath-miR156a-5p	abi-miR156b	2699	1328	1177	2682	810	1312	521	189	294	36.2764	847	7.94356e-95
Cluster-6082.38377	ath-miR156a-5p	abi-miR156b	1730	155	291	545	57	141	85	62	70	72.9412	319	9.31428e-33
Cluster-6082.57881	ath-miR156a-5p	abi-miR156b	2799	1328	1277	2782	810	1312	521	189	294	36.2764	847	1.4849e-94
Cluster-6082.27652	ath-miR156a-5p	abi-miR156b	1763	455	651	1181	102	279	187	98	118	52.4064	448	2.54493e-47
Cluster-6082.35974	ath-miR156a-5p	abi-miR156b	2126	248	1323	1991	1	216	230	67	117	29.1304	256	8.47808e-23
Cluster-6082.53644	ath-miR156a-5p	abi-miR156b	2709	1328	1187	2692	810	1312	521	189	294	36.2764	850	4.37055e-95
Cluster-6082.32290	ath-miR156a-5p	abi-miR156b	2673	699	466	2559	1	699	700	641	676	91.5714	2962	0
Cluster-6082.5289	ath-miR156a-5p	abi-miR156b	2266	405	231	1037	1	239	282	105	136	37.234	307	1.78699e-28
Cluster-6082.54602	ath-miR156a-5p	abi-miR156b	2719	1328	1277	2644	810	1266	475	171	264	36.5462	752	2.27393e-82
Cluster-6082.26000	ath-miR156a-5p	abi-miR156b	1205	350	11	604	33	233	203	121	148	59.6059	412	1.8293e-44
Cluster-6082.33033	ath-miR156a-5p	abi-miR156b	3881	1020	442	2358	374	1017	644	491	553	76.2422	2569	0
Cluster-6082.25972	ath-miR156a-5p	abi-miR156b	2431	350	11	604	33	233	203	121	148	59.6059	412	1.37337e-42
Cluster-6082.18758	ath-miR156a-5p	abi-miR156b	908	275	193	906	1	238	238	195	221	81.9328	1077	3.75274e-146
Cluster-6082.20480	ath-miR156a-5p	abi-miR156b	869	350	11	700	1	233	235	149	180	63.4043	571	4.63292e-69
Cluster-6082.29989	ath-miR156a-5p	abi-miR156b	2597	364	395	859	3	157	158	59	96	37.3418	259	1.81863e-22
Cluster-6082.56384	ath-miR156a-5p	abi-miR156b	1159	472	1	177	156	213	59	39	40	66.1017	191	2.17553e-14
Cluster-21776.0	cca-miR156b	abi-miR156c	1427	456	264	1313	1	367	373	205	261	54.9598	1060	3.67443e-138
Cluster-6082.46168	cca-miR156b	abi-miR156c	2118	405	452	889	78	239	162	83	101	51.2346	316	8.4905e-30
Cluster-16776.0	cca-miR156b	abi-miR156c	1796	455	675	1418	102	374	282	126	159	44.6809	443	1.3155e-46
Cluster-6082.10553	cca-miR156b	abi-miR156c	2236	405	570	1007	78	239	162	83	101	51.2346	317	8.73122e-30
Cluster-6082.38377	cca-miR156b	abi-miR156c	1730	155	291	545	57	141	85	62	70	72.9412	319	9.31428e-33
Cluster-6082.17150	cca-miR156b	abi-miR156c	2507	631	111	1691	1	525	544	375	421	68.9338	1499	0
Cluster-6922.3	cca-miR156b	abi-miR156c	1237	674	114	1175	1	301	384	132	173	34.3752	358	1.65571e-35
Cluster-6082.27652	cca-miR156b	abi-miR156c	1763	455	651	1181	102	279	187	98	118	52.4064	448	2.54493e-47
Cluster-6082.12660	cca-miR156b	abi-miR156c	629	84	121	339	12	84	73	55	66	75.3425	196	5.74753e-18
Cluster-6082.5289	cca-miR156b	abi-miR156c	2266	405	231	1037	1	239	282	105	136	37.234	307	1.78699e-28
Cluster-6082.26000	cca-miR156b	abi-miR156c	1205	350	11	604	33	233	203	121	148	59.6059	412	1.8293e-44
Cluster-6082.25972	cca-miR156b	abi-miR156c	2431	350	11	604	33	233	203	121	148	59.6059	412	1.37337e-42
Cluster-6082.9016	cca-miR156b	abi-miR156c	1961	455	849	1379	102	279	187	98	118	52.4064	448	4.58693e-47
Cluster-6082.18758	cca-miR156b	abi-miR156c	908	275	193	906	1	238	238	195	221	81.9328	1077	3.75274e-146
Cluster-6082.20480	cca-miR156b	abi-miR156c	869	350	11	700	1	233	235	149	180	63.4043	571	4.63292e-69
Cluster-6082.29989	cca-miR156b	abi-miR156c	2597	364	395	859	3	157	158	59	96	37.3418	259	1.81863e-22
Cluster-6082.56384	cca-miR156b	abi-miR156c	1159	472	1	177	156	213	59	39	40	66.1017	191	2.17553e-14
Cluster-6082.27537	stu-miR156f-5p	abi-miR156d	2415	654	361	1344	311	625	332	151	206	45.4819	684	6.84833e-77
Cluster-6082.39581	stu-miR156f-5p	abi-miR156d	3760	933	1656	2573	318	602	319	115	169	36.0502	481	7.30469e-48
Cluster-21776.0	stu-miR156f-5p	abi-miR156d	1427	456	264	1313	1	367	373	205	261	54.9598	1060	3.67443e-138
Cluster-6082.46168	stu-miR156f-5p	abi-miR156d	2118	405	452	889	78	239	162	83	101	51.2346	316	8.4905e-30
Cluster-16776.0	stu-miR156f-5p	abi-miR156d	1796	455	675	1418	102	374	282	126	159	44.6809	443	1.3155e-46
Cluster-6082.10553	stu-miR156f-5p	abi-miR156d	2236	405	570	1007	78	239	162	83	101	51.2346	317	8.73122e-30
Cluster-6082.57882	stu-miR156f-5p	abi-miR156d	2699	1328	1177	2682	810	1312	521	189	294	36.2764	847	7.94356e-95
Cluster-6082.38377	stu-miR156f-5p	abi-miR156d	1730	155	291	545	57	141	85	62	70	72.9412	319	9.31428e-33
Cluster-6082.57881	stu-miR156f-5p	abi-miR156d	2799	1328	1277	2782	810	1312	521	189	294	36.2764	847	1.4849e-94
Cluster-6082.1527	stu-miR156f-5p	abi-miR156d	1186	210	355	969	2	210	222	130	155	58.5586	410	9.8118e-46
Cluster-6082.27652	stu-miR156f-5p	abi-miR156d	1763	455	651	1181	102	279	187	98	118	52.4064	448	2.54493e-47
Cluster-6082.35974	stu-miR156f-5p	abi-miR156d	2126	248	1323	1991	1	216	230	67	117	29.1304	256	8.47808e-23
Cluster-6082.53644	stu-miR156f-5p	abi-miR156d	2709	1328	1187	2692	810	1312	521	189	294	36.2764	850	4.37055e-95
Cluster-6082.5289	stu-miR156f-5p	abi-miR156d	2266	405	231	1037	1	239	282	105	136	37.234	307	1.78699e-28
Cluster-6082.54602	stu-miR156f-5p	abi-miR156d	2719	1328	1277	2644	810	1266	475	171	264	36.2355	752	2.27393e-82
Cluster-6082.34270	stu-miR156f-5p	abi-miR156d	3572	933	1656	2573	318	602	319	115	169	36.0502	481	6.49008e-48
Cluster-6082.42282	stu-miR156f-5p	abi-miR156d	3650	933	1546	2463	318	602	319	115	169	36.0502	481	6.82803e-48
Cluster-6082.26000	stu-miR156f-5p	abi-miR156d	1205	350	11	604	33	233	203	121	148	59.6059	412	1.8293e-44
Cluster-6082.25972	stu-miR156f-5p	abi-miR156d	2431	350	11	604	33	233	203	121	148	59.6059	412	1.37337e-42
Cluster-20201.0	stu-miR156f-5p	abi-miR156d	900	210	102	650	13	210	210	111	134	52.8571	336	6.21967e-36
Cluster-6082.9016	stu-miR156f-5p	abi-miR156d	1961	455	849	1379	102	279	187	98	118	52.4064	448	4.58693e-47
Cluster-6082.20480	stu-miR156f-5p	abi-miR156d	869	350	11	700	1	233	235	149	180	63.4043	571	4.63292e-69
Cluster-6082.29989	stu-miR156f-5p	abi-miR156d	2597	364	395	859	3	157	158	59	96	37.3418	259	1.81863e-22
Cluster-6082.56384	stu-miR156f-5p	abi-miR156d	1159	472	1	177	156	213	59	39	40	66.1017	191	2.17553e-14
Cluster-6082.9016	ath-miR156a-5p	abi-miR156e	1961	455	849	1379	102	279	187	98	118	52.4064	448	4.58693e-47
Cluster-6082.51179	ath-miR164a	ath-abi-miR164a	2043	490	422	1693	96	490	424	269	329	63.4434	1456	0
Cluster-2452.1	ath-miR164a	ath-abi-miR164a	1028	336	2	721	113	336	245	118	152	48.1633	492	7.83021e-57
Cluster-6082.40	ath-miR164c-5p	ath-abi-miR164c	1004	336	1	651	133	336	223	97	126	43.4978	367	7.14331e-39
Cluster-9988.0	ath-miR164c-5p	ath-abi-miR164c	600	230	39	599	45	230	187	110	147	58.8235	652	3.04221e-84
Cluster-6082.51179	ath-miR164c-5p	ath-abi-miR164c	2043	490	422	1693	96	490	424	269	329	63.4434	1456	0
Cluster-6082.40325	ath-miR164c-5p	ath-abi-miR164c	3131	808	215	2590	1	797	801	592	678	73.9076	3095	0
Cluster-2452.1	ath-miR164c-5p	ath-abi-miR164c	1028	336	2	721	113	336	245	118	152	48.1633	492	7.83021e-57
Cluster-6082.40	ath-miR164a	ath-abi-miR165a	1004	336	1	651	133	336	223	97	126	43.4978	367	7.14331e-39
Cluster-6082.40	gma-miR164b	gma-abi-miR164b	1004	336	1	651	133	336	223	97	126	43.4978	367	7.14331e-39
Cluster-9988.0	gma-miR164b	gma-abi-miR164b	600	230	39	599	45	230	187	110	147	58.8235	652	3.04221e-84
Cluster-6082.51179	gma-miR164b	gma-abi-miR164b	2043	490	422	1693	96	490	424	269	329	63.4434	1456	0
Cluster-6082.33689	gma-miR164b	gma-abi-miR164b	1132	868	465	1100	414	625	212	137	169	64.6226	756	4.58054e-90
Cluster-6082.40325	gma-miR164b	gma-abi-miR164b	3131	808	215	2590	1	797	801	592	678	73.9076	3095	0
Cluster-2452.1	gma-miR164b	gma-abi-miR164b	1028	336	2	721	113	336	245	118	152	48.1633	492	7.83021e-57
Cluster-6082.39330	osa-miR166h-5p	abi-miR166e	1131	206	468	905	50	194	147	78	107	53.0612	385	2.28912e-42
Cluster-6082.4894	osa-miR166h-5p	abi-miR166e	639	766	2	577	394	585	192	185	189	96.3542	1014	1.42343e-131
Cluster-6082.32358	ath-miR168a-3p	abi-miR168b	4096	509	2272	3750	15	507	493	392	444	79.5132	2187	0
Cluster-6082.32606	ath-miR168a-3p	abi-miR168b	4011	509	2272	3750	15	507	493	390	445	79.1075	2181	0
Cluster-6082.34956	mtr-miR319a-3p	abi-miR319a	880	901	510	3155	1	855	925	247	423	26.7027	580	1.13849e-60
Cluster-18912.2	mtr-miR319a-3p	abi-miR319a	1370	724	240	1892	168	700	554	325	426	58.6643	1691	0
Cluster-6082.43296	mtr-miR319a-3p	abi-miR319a	3262	821	1262	2851	21	552	541	286	377	52.8651	1335	0
Cluster-18912.3	ath-miR319a	abi-miR319b	1390	648	311	1753	169	642	489	215	304	43.9673	993	4.43402e-122
Cluster-18912.1	ath-miR319a	abi-miR319b	1460	357	653	1432	38	292	275	114	139	41.4545	341	3.69495e-34
Cluster-6082.34956	ath-miR319a	abi-miR319b	880	901	510	3155	1	855	925	247	423	26.7027	580	1.13849e-60
Cluster-6082.43296	ath-miR319a	abi-miR319b	3252	821	1262	2851	21	552	541	286	377	52.8651	1335	0
Cluster-6082.34956	gma-miR319q	abi-miR319c	880	725	365	1297	386	715	340	95	166	27.9412	292	2.38446e-25
Cluster-18912.2	gma-miR319q	abi-miR319c	1370	1024	365	1354	685	1014	354	105	173	29.661	355	1.08232e-32
Cluster-18912.3	gma-miR319q	abi-miR319c	1390	484	323	1720	36	480	482	172	269	35.6846	708	5.39415e-83
Cluster-18912.3	ath-miR319c	abi-miR319d	1390	725	365	1297	386	715	340	95	166	27.9412	292	2.38446e-25
Cluster-18912.1	ath-miR319c	abi-miR319d	1460	907	510	2954	64	865	868	239	391	27.5346	586	2.25799e-61
Cluster-6082.5195	ath-miR319c	abi-miR319d	2235	668	311	1753	168	658	497	211	303	42.4547	1011	1.70322e-124
Cluster-18912.1	ptc-miR319e	abi-miR319e	1460	365	644	883	24	103	80	66	73	82.5	359	1.82555e-36
Cluster-6082.24391	ptc-miR319e	abi-miR319e	3323	725	365	1297	386	715	340	95	166	27.9412	292	2.38446e-25
Cluster-6082.43163	ptc-miR319e	abi-miR319e	3252	907	510	2954	64	865	868	239	391	27.5346	586	2.25799e-61
Cluster-18912.3	ptc-miR319e	abi-miR319e	1390	365	574	813	24	103	80	66	73	82.5	359	1.45231e-36
Cluster-18912.2	ptc-miR319e	abi-miR319e	1370	365	554	793	24	103	80	66	73	82.5	359	1.34226e-36
Cluster-6082.37204	ptc-miR319e	abi-miR319e	7450	2375	4996	7209	1634	2374	778	331	463	42.545	1486	1.25122e-166
Cluster-6082.5195	ptc-miR319e	abi-miR319e	2235	668	311	1753	168	658	497	211	303	42.4547	1011	1.70322e-124
Cluster-6082.43296	ptc-miR319e	abi-miR319e	3262	821	1262	2851	21	552	541	286	377	52.8651	1335	0
Cluster-6082.21167	ptc-miR319e	abi-miR319e	2114	365	402	842	21	150	147	91	103	61.9048	423	2.6079e-44
Cluster-6082.3495	ptc-miR319e	abi-miR319e	2055	484	323	1720	36	480	482	172	269	35.6846	708	5.39415e-83
Cluster-6082.51459	osa-miR396a-3p	abi-miR396c	4874	830	418	2889	6	830	836	508	640	60.7656	2547	0
Cluster-6082.51454	osa-miR396a-3p	abi-miR396c	1399	246	489	1100	28	242	216	76	130	35.1852	291	2.18841e-28
Cluster-6082.55187	osa-miR396a-3p	abi-miR396c	1772	452	357	761	42	184	143	36	65	25.1748	128	2.96516e-06
Cluster-6082.38836	osa-miR396a-3p	abi-miR396c	5735	1409	2099	3007	919	1222	310	121	185	39.0323	521	7.53818e-62
Cluster-13698.0	osa-miR396a-3p	abi-miR396c	2079	798	1	999	466	798	333	294	312	88.2883	1594	0
Cluster-6082.6526	osa-miR396a-3p	abi-miR396c	1344	246	489	1100	28	242	216	76	130	35.1852	290	2.27976e-28
Cluster-6082.51456	zma-miR396g-5p	abi-miR396d	3598	1210	526	3414	229	1193	970	700	793	72.1649	3305	0
Cluster-6082.51455	zma-miR396g-5p	abi-miR396d	3942	927	1099	3060	259	896	670	306	408	45.6716	1362	9.84426e-167
Cluster-19269.1	zma-miR396g-5p	abi-miR396d	1218	462	129	1157	6	350	348	228	274	65.5172	1195	1.54605e-159
Cluster-6082.56650	zma-miR396g-5p	abi-miR396d	3673	927	116	2791	20	896	909	456	597	50.165	2168	0
Cluster-6082.10680	zma-miR396g-5p	abi-miR396d	4060	927	926	3178	162	896	767	366	485	47.7184	1676	0
Cluster-6082.38288	zma-miR396g-5p	abi-miR396d	3710	1210	526	3462	229	1209	986	709	805	71.9067	3490	0
Cluster-6082.32097	zma-miR396g-5p	abi-miR396d	1343	240	296	976	11	237	227	180	204	79.2952	987	7.13511e-131
Cluster-6082.36812	zma-miR396g-5p	abi-miR396d	3973	1210	526	3465	229	1210	987	708	806	71.7325	3355	0
Cluster-6082.14947	gma-miR6300	abi-miR6300	5358	1715	1796	5122	17	1168	1233	333	569	27.0073	980	6.38629e-107
Cluster-6082.14946	gma-miR6300	abi-miR6300	5863	1715	2301	5627	17	1168	1233	333	569	27.0073	982	9.07423e-107
Cluster-21595.2	gma-miR6300	abi-miR6300	1937	849	609	1106	441	628	192	65	107	33.8542	276	2.77196e-47
Cluster-6082.53971	gma-miR6300	abi-miR6300	2562	526	1300	2433	15	372	380	221	272	58.1579	964	1.67182e-125
Cluster-6082.27597	gma-miR6300	abi-miR6300	6410	1724	1066	6165	1	1720	1747	1158	1325	66.2851	5403	0
Cluster-18685.0	gma-miR6300	abi-miR6300	1376	343	679	1365	1	229	229	211	220	92.1397	1140	0
Cluster-6082.48885	gma-miR6300	abi-miR6300	371	661	1	366	427	551	125	74	91	59.2	377	1.20027e-41
Cluster-15500.0	gma-miR6300	abi-miR6300	1287	343	260	1276	1	339	339	310	325	91.4454	1683	0
Cluster-2345.0	gma-miR6300	abi-miR6300	1213	1095	1	747	71	327	258	122	158	47.2868	341	8.39993e-33
Cluster-6082.47120	gma-miR6300	abi-miR6300	584	501	455	583	452	494	43	27	33	62.7907	137	1.22631e-08
Cluster-6082.13998	gma-miR6300	abi-miR6300	1896	526	1134	1835	162	395	234	161	188	68.8034	834	9.97159e-105
Cluster-6082.55035	gma-miR6300	abi-miR6300	5792	1715	2230	5556	17	1168	1233	333	569	27.0073	982	8.24868e-107
Cluster-14694.0	gma-miR6300	abi-miR6300	1782	526	1300	1782	243	372	161	88	103	54.6584	418	5.68436e-63
Cluster-6082.3796	gma-miR6300	abi-miR6300	1217	946	2	1207	237	639	407	166	240	40.7862	590	3.58997e-66
Cluster-6082.27595	gma-miR6300	abi-miR6300	6432	1724	1066	5346	298	1720	1444	1055	1185	73.0609	5049	0
Cluster-15119.0	gma-miR6300	abi-miR6300	2132	526	420	1361	205	518	314	220	261	70.0637	1173	5.62807e-151
Cluster-6082.35129	gma-miR6300	abi-miR6300	4103	821	2715	3533	550	814	279	113	166	40.5018	477	1.06759e-47
Cluster-6082.18310	gma-miR6300	abi-miR6300	2633	524	799	2358	5	519	528	260	357	49.2424	1075	2.77228e-134
Cluster-6082.18311	gma-miR6300	abi-miR6300	2457	524	623	2182	5	519	528	260	357	49.2424	1075	5.97223e-135
Cluster-6082.17525	gma-miR6300	abi-miR6300	4290	821	2902	3720	550	814	279	113	166	40.5018	477	1.17183e-47
Cluster-6082.9283	gma-miR6300	abi-miR6300	4080	482	351	1616	59	482	424	274	341	64.6226	1494	0
Cluster-6082.9282	gma-miR6300	abi-miR6300	1925	526	140	1711	2	525	524	327	407	62.4046	1509	0
Cluster-13333.1	gma-miR6300	abi-miR6300	2009	809	281	2008	234	809	576	392	475	68.0556	2198	0
Cluster-19585.0	gma-miR6300	abi-miR6300	708	200	152	706	19	195	192	46	87	23.9583	117	3.96467e-06
Cluster-6082.13004	gma-miR6300	abi-miR6300	2120	526	420	1991	15	518	526	324	395	61.597	1521	0
Cluster-21595.1	gma-miR6300	abi-miR6300	1918	849	609	1604	441	795	359	120	201	33.4262	472	1.21524e-48
Cluster-21595.0	gma-miR6300	abi-miR6300	2020	681	744	1106	327	447	124	52	83	41.9355	259	4.40244e-43
Cluster-6082.41032	gma-miR6300	abi-miR6300	2260	569	357	1892	39	569	532	462	488	86.8421	2004	0
Cluster-6820.0	gma-miR6300	abi-miR6300	1959	924	1145	1672	705	881	177	66	100	37.2881	278	7.54095e-50
Cluster-6082.27270	novel_18	abi-miRn4	4518	808	345	2537	33	768	737	532	625	72.1845	2713	0
Cluster-6082.31453	novel_18	abi-miRn4	2938	546	291	1697	71	546	476	330	386	69.3277	1413	0
Cluster-6082.14975	novel_18	abi-miRn4	2840	680	614	2740	1	679	710	403	527	56.7606	2152	0
Cluster-6082.30570	novel_42	abi-miRn17	4741	744	3181	4407	333	740	427	250	297	58.548	1086	1.10836e-127
Cluster-6082.25191	novel_42	abi-miRn17	2391	705	235	2226	40	705	672	384	487	57.1429	1880	0
Cluster-6082.32638	novel_42	abi-miRn17	5490	1623	239	5104	1	1622	1628	1249	1421	76.7199	6294	0
Cluster-6082.45903	novel_42	abi-miRn17	2821	720	188	2263	32	719	693	403	508	58.153	1812	0
Cluster-6082.19015	novel_42	abi-miRn17	6789	2006	527	6562	14	2005	2058	961	1301	46.6958	3830	0
Cluster-6082.14169	novel_42	abi-miRn17	4626	1307	330	944	1073	1278	208	157	178	75.4808	785	3.70136e-84
Cluster-21044.1	novel_42	abi-miRn17	735	248	398	703	30	152	123	74	82	60.1626	275	2.57713e-27
Cluster-6082.28357	novel_42	abi-miRn17	6758	2006	502	6531	14	2003	2056	961	1301	46.7412	3827	0
Cluster-6082.33898	novel_61	abi-miRn32	3760	749	445	1662	369	742	410	185	250	45.122	557	7.49469e-58
Cluster-6082.2072	novel_61	abi-miRn32	1788	427	467	1576	56	427	372	235	294	63.172	1322	2.08864e-176
Cluster-6082.58347	novel_61	abi-miRn32	1842	427	467	1630	56	427	393	230	288	58.5242	1249	4.08853e-165
Cluster-6082.46185	novel_61	abi-miRn32	2620	979	288	2576	41	743	790	250	400	31.6456	900	4.60767e-104
Cluster-6082.59389	novel_61	abi-miRn32	1775	427	467	1126	206	427	222	133	170	59.9099	743	5.11516e-138
Cluster-4170.0	novel_62	abi-miRn33	2729	725	1098	1835	223	445	257	59	104	22.9572	168	1.15805e-10
Cluster-6082.29540	novel_62	abi-miRn33	1520	134	541	843	34	134	103	43	59	41.7476	210	4.28451e-18
Cluster-6082.43325	novel_61	abi-miRn33	1793	181	1154	1387	79	163	85	36	50	42.3529	194	2.07578e-15
Cluster-6082.52883	novel_62	abi-miRn33	1372	512	513	893	278	396	136	41	63	30.1471	124	5.06698e-06
Cluster-19316.0	novel_62	abi-miRn33	2713	725	1098	1835	223	445	257	59	104	22.9572	168	1.14704e-10

## Sheet: Table S8
Table S8 Functional annonation of DE miRNA target genes in public databases.
miRNA ID	Target gene ID	Gene length	NR GI	NR ID	NR score	NR evalue	NR description	NT GI	NT ID	NT Score	NT Evalue	NT description	Swissprot ID	Swissprot Score	Swissprot Evalue	Swissprot description	PFAM ID	PFAM description	Gene ontology biological pathway	BP description	Gene ontology molecular function	MF description	Gene ontology cellular component	CC description	KOG ID	KOG description
abi-miR156b	Cluster-21776.0	1427	731361747	XP_010692532.1	1437	0	PREDICTED: serine/threonine-protein kinase PBS1-like [Beta vulgaris subsp. vulgaris]	567141954	XM_006395438.1	71	2.16854e-26	Eutrema salsugineum hypothetical protein (EUTSA_v10005297mg) mRNA, complete cds	Q9FE20	1060	3.67443e-138	Serine/threonine-protein kinase PBS1 OS=Arabidopsis thaliana GN=PBS1 PE=1 SV=1	PF00069//PF07714	Protein kinase domain//Protein tyrosine kinase	GO:0006468	protein phosphorylation	GO:0005524//GO:0004672	ATP binding//protein kinase activity	--	--	--	--
abi-miR156b	Cluster-6082.46168	2118	731339059	XP_010680649.1	1444	0	PREDICTED: squamosa promoter-binding-like protein 6 isoform X1 [Beta vulgaris subsp. vulgaris]	731339058	XM_010682347.1	668	0	PREDICTED: Beta vulgaris subsp. vulgaris squamosa promoter-binding-like protein 6 (LOC104895762), transcript variant X1, mRNA	Q94JW8	316	8.4905e-30	Squamosa promoter-binding-like protein 6 OS=Arabidopsis thaliana GN=SPL6 PE=2 SV=2	PF03110	SBP domain	--	--	GO:0003677	DNA binding	GO:0005634	nucleus	--	--
abi-miR156b	Cluster-6082.30739	1828	731364849	XP_010694201.1	1137	3.21698e-148	PREDICTED: FHA domain-containing protein DDL-like [Beta vulgaris subsp. vulgaris]>gi|870845814|gb|KMS98466.1| hypothetical protein BVRB_4g091610 [Beta vulgaris subsp. vulgaris]	731334944	XM_010680177.1	518	0	PREDICTED: Beta vulgaris subsp. vulgaris FHA domain-containing protein DDL-like (LOC104894020), transcript variant X1, mRNA	Q8W4D8	772	2.53223e-95	FHA domain-containing protein DDL OS=Arabidopsis thaliana GN=DDL PE=1 SV=1	PF00498	FHA domain	--	--	GO:0005515	protein binding	--	--	KOG1882	Transcriptional regulator SNIP1, contains FHA domain
abi-miR156b	Cluster-6082.34712	2173	731313409	XP_010680114.1	865	1.36378e-107	PREDICTED: dof zinc finger protein DOF3.5 [Beta vulgaris subsp. vulgaris]>gi|870868664|gb|KMT19467.1| hypothetical protein BVRB_1g010940 [Beta vulgaris subsp. vulgaris]	731313408	XM_010681812.1	64	2.59307e-22	PREDICTED: Beta vulgaris subsp. vulgaris dof zinc finger protein DOF3.5 (LOC104895340), mRNA	Q9SVC5	316	8.52682e-31	Dof zinc finger protein DOF3.5 OS=Arabidopsis thaliana GN=DOF3.5 PE=3 SV=1	PF02701	Dof domain, zinc finger	GO:0006355	regulation of transcription, DNA-templated	GO:0003677	DNA binding	--	--	--	--
abi-miR156b	Cluster-16776.0	1796	731343104	XP_010682726.1	1340	9.85758e-179	PREDICTED: squamosa promoter-binding-like protein 16 [Beta vulgaris subsp. vulgaris]>gi|731343106|ref|XP_010682727.1| PREDICTED: squamosa promoter-binding-like protein 16 [Beta vulgaris subsp. vulgaris]>gi|870855712|gb|KMT07428.1| hypothetical protein BVRB_6g150510 [Beta vulgaris subsp. vulgaris]	731343103	XM_010684424.1	565	0	PREDICTED: Beta vulgaris subsp. vulgaris squamosa promoter-binding-like protein 16 (LOC104897537), transcript variant X1, mRNA	Q6YZE8	443	1.3155e-46	Squamosa promoter-binding-like protein 16 OS=Oryza sativa subsp. japonica GN=SPL16 PE=2 SV=1	PF03110	SBP domain	--	--	GO:0003677	DNA binding	GO:0005634	nucleus	--	--
abi-miR156b	Cluster-6082.10553	2236	731339059	XP_010680649.1	1444	0	PREDICTED: squamosa promoter-binding-like protein 6 isoform X1 [Beta vulgaris subsp. vulgaris]	731339058	XM_010682347.1	668	0	PREDICTED: Beta vulgaris subsp. vulgaris squamosa promoter-binding-like protein 6 (LOC104895762), transcript variant X1, mRNA	Q94JW8	317	8.73122e-30	Squamosa promoter-binding-like protein 6 OS=Arabidopsis thaliana GN=SPL6 PE=2 SV=2	PF03110	SBP domain	--	--	GO:0003677	DNA binding	GO:0005634	nucleus	--	--
abi-miR156b	Cluster-6082.57882	2699	734315609	KHN01991.1	1353	0	Retrovirus-related Pol polyprotein from transposon TNT 1-94, partial [Glycine soja]	--	--	--	--	--	P10978	847	7.94356e-95	Retrovirus-related Pol polyprotein from transposon TNT 1-94 OS=Nicotiana tabacum PE=2 SV=1	PF03854//PF00665	P-11 zinc finger//Integrase core domain	GO:0015074	DNA integration	GO:0003723//GO:0008270	RNA binding//zinc ion binding	--	--	--	--
abi-miR156b	Cluster-6082.38377	1730	731350433	XP_010686500.1	829	7.22855e-105	PREDICTED: nucleoporin GLE1 [Beta vulgaris subsp. vulgaris]>gi|870852320|gb|KMT04249.1| hypothetical protein BVRB_8g183240 [Beta vulgaris subsp. vulgaris]	731350432	XM_010688198.1	321	2.80197e-165	PREDICTED: Beta vulgaris subsp. vulgaris nucleoporin GLE1 (LOC104900706), mRNA	O65426	319	9.31428e-33	Protein LOL2 OS=Arabidopsis thaliana GN=LOL2 PE=1 SV=1	PF14942//PF12639//PF01667//PF01442//PF05478//PF03307//PF09180	Organelle biogenesis, Muted-like protein//DNase/tRNase domain of colicin-like bacteriocin//Ribosomal protein S27//Apolipoprotein A1/A4/E domain//Prominin//Adenovirus 15.3kD protein in E3 region//Prolyl-tRNA synthetase, C-terminal	GO:0006869//GO:0042157//GO:0042254//GO:0006412//GO:0006525//GO:0019049//GO:0006560//GO:0006433	lipid transport//lipoprotein metabolic process//ribosome biogenesis//translation//arginine metabolic process//evasion or tolerance of host defenses by virus//proline metabolic process//prolyl-tRNA aminoacylation	GO:0003735//GO:0008289//GO:0004827//GO:0000166//GO:0004519//GO:0005524	structural constituent of ribosome//lipid binding//proline-tRNA ligase activity//nucleotide binding//endonuclease activity//ATP binding	GO:0016021//GO:0005737//GO:0005840//GO:0030133//GO:0005622//GO:0031083//GO:0005576	integral component of membrane//cytoplasm//ribosome//transport vesicle//intracellular//BLOC-1 complex//extracellular region	--	--
abi-miR156b	Cluster-6082.57881	2799	734315609	KHN01991.1	1353	0	Retrovirus-related Pol polyprotein from transposon TNT 1-94, partial [Glycine soja]	--	--	--	--	--	P10978	847	1.4849e-94	Retrovirus-related Pol polyprotein from transposon TNT 1-94 OS=Nicotiana tabacum PE=2 SV=1	PF03854//PF00665	P-11 zinc finger//Integrase core domain	GO:0015074	DNA integration	GO:0003723//GO:0008270	RNA binding//zinc ion binding	--	--	--	--
abi-miR156b	Cluster-6082.27652	1763	731343104	XP_010682726.1	1398	0	PREDICTED: squamosa promoter-binding-like protein 16 [Beta vulgaris subsp. vulgaris]>gi|731343106|ref|XP_010682727.1| PREDICTED: squamosa promoter-binding-like protein 16 [Beta vulgaris subsp. vulgaris]>gi|870855712|gb|KMT07428.1| hypothetical protein BVRB_6g150510 [Beta vulgaris subsp. vulgaris]	731343103	XM_010684424.1	626	0	PREDICTED: Beta vulgaris subsp. vulgaris squamosa promoter-binding-like protein 16 (LOC104897537), transcript variant X1, mRNA	Q6YZE8	448	2.54493e-47	Squamosa promoter-binding-like protein 16 OS=Oryza sativa subsp. japonica GN=SPL16 PE=2 SV=1	PF03110	SBP domain	--	--	GO:0003677	DNA binding	GO:0005634	nucleus	--	--
abi-miR156b	Cluster-6082.35974	2126	731343441	XP_010682894.1	953	1.08191e-120	PREDICTED: rRNA-processing protein UTP23 homolog [Beta vulgaris subsp. vulgaris]>gi|870855846|gb|KMT07562.1| hypothetical protein BVRB_6g151720 [Beta vulgaris subsp. vulgaris]	--	--	--	--	--	Q08DU1	256	8.47808e-23	rRNA-processing protein UTP23 homolog OS=Bos taurus GN=UTP23 PE=2 SV=1	PF10152//PF04900	Predicted coiled-coil domain-containing protein (DUF2360)//Fcf1	--	--	--	--	GO:0032040//GO:0071203	small-subunit processome//WASH complex	KOG3164	Uncharacterized proteins of PilT N-term./Vapc superfamily
abi-miR156b	Cluster-6082.53644	2709	694422107	XP_009338880.1	1445	3.24343e-180	PREDICTED: uncharacterized protein LOC103931184 [Pyrus x bretschneideri]	--	--	--	--	--	P10978	850	4.37055e-95	Retrovirus-related Pol polyprotein from transposon TNT 1-94 OS=Nicotiana tabacum PE=2 SV=1	PF00665//PF03854	Integrase core domain//P-11 zinc finger	GO:0015074	DNA integration	GO:0008270//GO:0003723	zinc ion binding//RNA binding	--	--	--	--
abi-miR156b	Cluster-6082.32290	2673	439981295	AGB76029.1	3007	0	heat shock protein 90 [Salicornia europaea]	731330155	XM_010677671.1	1436	0	PREDICTED: Beta vulgaris subsp. vulgaris heat shock cognate protein 80 (LOC104891886), mRNA	P36181	2962	0	Heat shock cognate protein 80 OS=Solanum lycopersicum GN=HSC80 PE=2 SV=1	PF00183//PF13463	Hsp90 protein//Winged helix DNA-binding domain	GO:0006457//GO:0006355//GO:0006950	protein folding//regulation of transcription, DNA-templated//response to stress	GO:0003700//GO:0051082//GO:0005524	transcription factor activity, sequence-specific DNA binding//unfolded protein binding//ATP binding	GO:0005667	transcription factor complex	KOG0019	Molecular chaperone (HSP90 family)
abi-miR156b	Cluster-6082.5289	2266	731339059	XP_010680649.1	1463	0	PREDICTED: squamosa promoter-binding-like protein 6 isoform X1 [Beta vulgaris subsp. vulgaris]	731339058	XM_010682347.1	674	0	PREDICTED: Beta vulgaris subsp. vulgaris squamosa promoter-binding-like protein 6 (LOC104895762), transcript variant X1, mRNA	Q94JW8	307	1.78699e-28	Squamosa promoter-binding-like protein 6 OS=Arabidopsis thaliana GN=SPL6 PE=2 SV=2	PF03110	SBP domain	--	--	GO:0003677	DNA binding	GO:0005634	nucleus	--	--
abi-miR156b	Cluster-6082.54602	2719	734315609	KHN01991.1	1218	5.38949e-173	Retrovirus-related Pol polyprotein from transposon TNT 1-94, partial [Glycine soja]	--	--	--	--	--	P10978	752	2.27393e-82	Retrovirus-related Pol polyprotein from transposon TNT 1-94 OS=Nicotiana tabacum PE=2 SV=1	PF03854//PF00665	P-11 zinc finger//Integrase core domain	GO:0015074	DNA integration	GO:0008270//GO:0003723	zinc ion binding//RNA binding	--	--	--	--
abi-miR156b	Cluster-6082.26000	1205	--	--	--	--	--	--	--	--	--	--	--	--	--	--	--	--	--	--	--	--	--	--	--	--
abi-miR156b	Cluster-6082.33033	3881	--	--	--	--	--	--	--	--	--	--	--	--	--	--	--	--	--	--	--	--	--	--	--	--
abi-miR156b	Cluster-6082.25972	2431	--	--	--	--	--	--	--	--	--	--	--	--	--	--	--	--	--	--	--	--	--	--	--	--
abi-miR156b	Cluster-6082.18758	908	--	KMT18813.1	405	3.71096e-47	hypothetical protein BVRB_2g029210 [Beta vulgaris subsp. vulgaris]	733578762	LN713258.1	60	1.37848e-20	Cucumis melo genomic chromosome, chr_4	--	--	--	--	PF03598	CO dehydrogenase/acetyl-CoA synthase complex beta subunit	GO:0015947//GO:0006084	methane metabolic process//acetyl-CoA metabolic process	GO:0018492	carbon-monoxide dehydrogenase (acceptor) activity	--	--	--	--
abi-miR156b	Cluster-6082.20480	869	--	--	--	--	--	--	--	--	--	--	--	--	--	--	--	--	--	--	--	--	--	--	--	--
abi-miR156b	Cluster-6082.29989	2597	--	--	--	--	--	--	--	--	--	--	--	--	--	--	--	--	--	--	--	--	--	--	--	--
abi-miR156b	Cluster-6082.56384	1159	--	--	--	--	--	--	--	--	--	--	--	--	--	--	--	--	--	--	--	--	--	--	--	--
abi-miR156c	Cluster-21776.0	1427	731361747	XP_010692532.1	1437	0	PREDICTED: serine/threonine-protein kinase PBS1-like [Beta vulgaris subsp. vulgaris]	567141954	XM_006395438.1	71	2.16854e-26	Eutrema salsugineum hypothetical protein (EUTSA_v10005297mg) mRNA, complete cds	Q9FE20	1060	3.67443e-138	Serine/threonine-protein kinase PBS1 OS=Arabidopsis thaliana GN=PBS1 PE=1 SV=1	PF00069//PF07714	Protein kinase domain//Protein tyrosine kinase	GO:0006468	protein phosphorylation	GO:0005524//GO:0004672	ATP binding//protein kinase activity	--	--	--	--
abi-miR156c	Cluster-6082.46168	2118	731339059	XP_010680649.1	1444	0	PREDICTED: squamosa promoter-binding-like protein 6 isoform X1 [Beta vulgaris subsp. vulgaris]	731339058	XM_010682347.1	668	0	PREDICTED: Beta vulgaris subsp. vulgaris squamosa promoter-binding-like protein 6 (LOC104895762), transcript variant X1, mRNA	Q94JW8	316	8.4905e-30	Squamosa promoter-binding-like protein 6 OS=Arabidopsis thaliana GN=SPL6 PE=2 SV=2	PF03110	SBP domain	--	--	GO:0003677	DNA binding	GO:0005634	nucleus	--	--
abi-miR156c	Cluster-16776.0	1796	731343104	XP_010682726.1	1340	9.85758e-179	PREDICTED: squamosa promoter-binding-like protein 16 [Beta vulgaris subsp. vulgaris]>gi|731343106|ref|XP_010682727.1| PREDICTED: squamosa promoter-binding-like protein 16 [Beta vulgaris subsp. vulgaris]>gi|870855712|gb|KMT07428.1| hypothetical protein BVRB_6g150510 [Beta vulgaris subsp. vulgaris]	731343103	XM_010684424.1	565	0	PREDICTED: Beta vulgaris subsp. vulgaris squamosa promoter-binding-like protein 16 (LOC104897537), transcript variant X1, mRNA	Q6YZE8	443	1.3155e-46	Squamosa promoter-binding-like protein 16 OS=Oryza sativa subsp. japonica GN=SPL16 PE=2 SV=1	PF03110	SBP domain	--	--	GO:0003677	DNA binding	GO:0005634	nucleus	--	--
abi-miR156c	Cluster-6082.10553	2236	731339059	XP_010680649.1	1444	0	PREDICTED: squamosa promoter-binding-like protein 6 isoform X1 [Beta vulgaris subsp. vulgaris]	731339058	XM_010682347.1	668	0	PREDICTED: Beta vulgaris subsp. vulgaris squamosa promoter-binding-like protein 6 (LOC104895762), transcript variant X1, mRNA	Q94JW8	317	8.73122e-30	Squamosa promoter-binding-like protein 6 OS=Arabidopsis thaliana GN=SPL6 PE=2 SV=2	PF03110	SBP domain	--	--	GO:0003677	DNA binding	GO:0005634	nucleus	--	--
abi-miR156c	Cluster-6082.38377	1730	731350433	XP_010686500.1	829	7.22855e-105	PREDICTED: nucleoporin GLE1 [Beta vulgaris subsp. vulgaris]>gi|870852320|gb|KMT04249.1| hypothetical protein BVRB_8g183240 [Beta vulgaris subsp. vulgaris]	731350432	XM_010688198.1	321	2.80197e-165	PREDICTED: Beta vulgaris subsp. vulgaris nucleoporin GLE1 (LOC104900706), mRNA	O65426	319	9.31428e-33	Protein LOL2 OS=Arabidopsis thaliana GN=LOL2 PE=1 SV=1	PF14942//PF12639//PF01667//PF01442//PF05478//PF03307//PF09180	Organelle biogenesis, Muted-like protein//DNase/tRNase domain of colicin-like bacteriocin//Ribosomal protein S27//Apolipoprotein A1/A4/E domain//Prominin//Adenovirus 15.3kD protein in E3 region//Prolyl-tRNA synthetase, C-terminal	GO:0006869//GO:0042157//GO:0042254//GO:0006412//GO:0006525//GO:0019049//GO:0006560//GO:0006433	lipid transport//lipoprotein metabolic process//ribosome biogenesis//translation//arginine metabolic process//evasion or tolerance of host defenses by virus//proline metabolic process//prolyl-tRNA aminoacylation	GO:0003735//GO:0008289//GO:0004827//GO:0000166//GO:0004519//GO:0005524	structural constituent of ribosome//lipid binding//proline-tRNA ligase activity//nucleotide binding//endonuclease activity//ATP binding	GO:0016021//GO:0005737//GO:0005840//GO:0030133//GO:0005622//GO:0031083//GO:0005576	integral component of membrane//cytoplasm//ribosome//transport vesicle//intracellular//BLOC-1 complex//extracellular region	--	--
abi-miR156c	Cluster-6082.17150	2507	731351448	XP_010687042.1	2428	0	PREDICTED: 30-kDa cleavage and polyadenylation specificity factor 30 [Beta vulgaris subsp. vulgaris]>gi|870851989|gb|KMT03954.1| hypothetical protein BVRB_8g187630 [Beta vulgaris subsp. vulgaris]	731351447	XM_010688740.1	1142	0	PREDICTED: Beta vulgaris subsp. vulgaris 30-kDa cleavage and polyadenylation specificity factor 30 (LOC104901189), mRNA	A9LNK9	1499	0	30-kDa cleavage and polyadenylation specificity factor 30 OS=Arabidopsis thaliana GN=CPSF30 PE=1 SV=1	PF00642	Zinc finger C-x8-C-x5-C-x3-H type (and similar)	--	--	GO:0046872	metal ion binding	--	--	KOG1902	Putative signal transduction protein involved in RNA splicing
abi-miR156c	Cluster-6922.3	1237	731364552	XP_010694035.1	1061	1.37636e-134	PREDICTED: protein tesmin/TSO1-like CXC 2 [Beta vulgaris subsp. vulgaris]>gi|870846021|gb|KMS98644.1| hypothetical protein BVRB_3g069990 [Beta vulgaris subsp. vulgaris]	731364551	XM_010695733.1	105	2.35471e-45	PREDICTED: Beta vulgaris subsp. vulgaris protein tesmin/TSO1-like CXC 2 (LOC104906904), mRNA	F4JIF5	358	1.65571e-35	Protein tesmin/TSO1-like CXC 2 OS=Arabidopsis thaliana GN=TCX2 PE=1 SV=1	--	--	--	--	--	--	--	--	--	--
abi-miR156c	Cluster-6082.27652	1763	731343104	XP_010682726.1	1398	0	PREDICTED: squamosa promoter-binding-like protein 16 [Beta vulgaris subsp. vulgaris]>gi|731343106|ref|XP_010682727.1| PREDICTED: squamosa promoter-binding-like protein 16 [Beta vulgaris subsp. vulgaris]>gi|870855712|gb|KMT07428.1| hypothetical protein BVRB_6g150510 [Beta vulgaris subsp. vulgaris]	731343103	XM_010684424.1	626	0	PREDICTED: Beta vulgaris subsp. vulgaris squamosa promoter-binding-like protein 16 (LOC104897537), transcript variant X1, mRNA	Q6YZE8	448	2.54493e-47	Squamosa promoter-binding-like protein 16 OS=Oryza sativa subsp. japonica GN=SPL16 PE=2 SV=1	PF03110	SBP domain	--	--	GO:0003677	DNA binding	GO:0005634	nucleus	--	--
abi-miR156c	Cluster-6082.12660	629	731331967	XP_010676937.1	253	2.52161e-25	PREDICTED: mitochondrial import inner membrane translocase subunit Tim13 [Beta vulgaris subsp. vulgaris]>gi|870861197|gb|KMT12505.1| hypothetical protein BVRB_5g104320 [Beta vulgaris subsp. vulgaris]	778699166	XM_004145832.2	70	3.33487e-26	PREDICTED: Cucumis sativus mitochondrial import inner membrane translocase subunit Tim13 (LOC101210451), mRNA	Q9XGY5	196	5.74753e-18	Mitochondrial import inner membrane translocase subunit Tim13 OS=Oryza sativa subsp. japonica GN=TIM13 PE=3 SV=2	PF03165	MH1 domain	GO:0006355	regulation of transcription, DNA-templated	--	--	GO:0005622	intracellular	KOG1733	Mitochondrial import inner membrane translocase, subunit TIM13
abi-miR156c	Cluster-6082.5289	2266	731339059	XP_010680649.1	1463	0	PREDICTED: squamosa promoter-binding-like protein 6 isoform X1 [Beta vulgaris subsp. vulgaris]	731339058	XM_010682347.1	674	0	PREDICTED: Beta vulgaris subsp. vulgaris squamosa promoter-binding-like protein 6 (LOC104895762), transcript variant X1, mRNA	Q94JW8	307	1.78699e-28	Squamosa promoter-binding-like protein 6 OS=Arabidopsis thaliana GN=SPL6 PE=2 SV=2	PF03110	SBP domain	--	--	GO:0003677	DNA binding	GO:0005634	nucleus	--	--
abi-miR156c	Cluster-6082.26000	1205	--	--	--	--	--	--	--	--	--	--	--	--	--	--	--	--	--	--	--	--	--	--	--	--
abi-miR156c	Cluster-6082.25972	2431	--	--	--	--	--	--	--	--	--	--	--	--	--	--	--	--	--	--	--	--	--	--	--	--
abi-miR156c	Cluster-6082.9016	1961	--	--	--	--	--	--	--	--	--	--	--	--	--	--	--	--	--	--	--	--	--	--	--	--
abi-miR156c	Cluster-6082.18758	908	--	KMT18813.1	405	3.71096e-47	hypothetical protein BVRB_2g029210 [Beta vulgaris subsp. vulgaris]	733578762	LN713258.1	60	1.37848e-20	Cucumis melo genomic chromosome, chr_4	--	--	--	--	PF03598	CO dehydrogenase/acetyl-CoA synthase complex beta subunit	GO:0015947//GO:0006084	methane metabolic process//acetyl-CoA metabolic process	GO:0018492	carbon-monoxide dehydrogenase (acceptor) activity	--	--	--	--
abi-miR156c	Cluster-6082.20480	869	--	--	--	--	--	--	--	--	--	--	--	--	--	--	--	--	--	--	--	--	--	--	--	--
abi-miR156c	Cluster-6082.29989	2597	--	--	--	--	--	--	--	--	--	--	--	--	--	--	--	--	--	--	--	--	--	--	--	--
abi-miR156c	Cluster-6082.56384	1159	--	--	--	--	--	--	--	--	--	--	--	--	--	--	--	--	--	--	--	--	--	--	--	--
abi-miR156d	Cluster-6082.27537	2415	731344221	XP_010683296.1	1927	0	PREDICTED: probable serine/threonine-protein kinase At1g18390 [Beta vulgaris subsp. vulgaris]>gi|870855431|gb|KMT07164.1| hypothetical protein BVRB_6g154890 [Beta vulgaris subsp. vulgaris]	731344220	XM_010684994.1	583	0	PREDICTED: Beta vulgaris subsp. vulgaris probable serine/threonine-protein kinase At1g18390 (LOC104898003), mRNA	P0C5E2	684	6.84833e-77	Probable serine/threonine-protein kinase At1g18390 OS=Arabidopsis thaliana GN=At1g18390 PE=2 SV=2	PF07714//PF13947//PF00069	Protein tyrosine kinase//Wall-associated receptor kinase galacturonan-binding//Protein kinase domain	GO:0006468	protein phosphorylation	GO:0030247//GO:0004672//GO:0005524	polysaccharide binding//protein kinase activity//ATP binding	--	--	--	--
abi-miR156d	Cluster-6082.39581	3760	731321525	XP_010671399.1	2767	0	PREDICTED: uncharacterized protein LOC104888203 [Beta vulgaris subsp. vulgaris]>gi|731321527|ref|XP_010671400.1| PREDICTED: uncharacterized protein LOC104888203 [Beta vulgaris subsp. vulgaris]>gi|870864900|gb|KMT15967.1| hypothetical protein BVRB_3g051500 [Beta vulgaris subsp. vulgaris]	731321526	XM_010673098.1	880	0	PREDICTED: Beta vulgaris subsp. vulgaris uncharacterized LOC104888203 (LOC104888203), transcript variant X2, mRNA	Q6LA54	481	7.30469e-48	Uncharacterized WD repeat-containing protein C3H5.08c OS=Schizosaccharomyces pombe (strain 972 / ATCC 24843) GN=SPAC3H5.08c PE=1 SV=2	PF00400//PF15191	WD domain, G-beta repeat//Synaptonemal complex central element protein 3	GO:0007130//GO:0007283//GO:0007131	synaptonemal complex assembly//spermatogenesis//reciprocal meiotic recombination	GO:0005515	protein binding	--	--	KOG0283	WD40 repeat-containing protein
abi-miR156d	Cluster-21776.0	1427	731361747	XP_010692532.1	1437	0	PREDICTED: serine/threonine-protein kinase PBS1-like [Beta vulgaris subsp. vulgaris]	567141954	XM_006395438.1	71	2.16854e-26	Eutrema salsugineum hypothetical protein (EUTSA_v10005297mg) mRNA, complete cds	Q9FE20	1060	3.67443e-138	Serine/threonine-protein kinase PBS1 OS=Arabidopsis thaliana GN=PBS1 PE=1 SV=1	PF00069//PF07714	Protein kinase domain//Protein tyrosine kinase	GO:0006468	protein phosphorylation	GO:0005524//GO:0004672	ATP binding//protein kinase activity	--	--	--	--
abi-miR156d	Cluster-6082.46168	2118	731339059	XP_010680649.1	1444	0	PREDICTED: squamosa promoter-binding-like protein 6 isoform X1 [Beta vulgaris subsp. vulgaris]	731339058	XM_010682347.1	668	0	PREDICTED: Beta vulgaris subsp. vulgaris squamosa promoter-binding-like protein 6 (LOC104895762), transcript variant X1, mRNA	Q94JW8	316	8.4905e-30	Squamosa promoter-binding-like protein 6 OS=Arabidopsis thaliana GN=SPL6 PE=2 SV=2	PF03110	SBP domain	--	--	GO:0003677	DNA binding	GO:0005634	nucleus	--	--
abi-miR156d	Cluster-16776.0	1796	731343104	XP_010682726.1	1340	9.85758e-179	PREDICTED: squamosa promoter-binding-like protein 16 [Beta vulgaris subsp. vulgaris]>gi|731343106|ref|XP_010682727.1| PREDICTED: squamosa promoter-binding-like protein 16 [Beta vulgaris subsp. vulgaris]>gi|870855712|gb|KMT07428.1| hypothetical protein BVRB_6g150510 [Beta vulgaris subsp. vulgaris]	731343103	XM_010684424.1	565	0	PREDICTED: Beta vulgaris subsp. vulgaris squamosa promoter-binding-like protein 16 (LOC104897537), transcript variant X1, mRNA	Q6YZE8	443	1.3155e-46	Squamosa promoter-binding-like protein 16 OS=Oryza sativa subsp. japonica GN=SPL16 PE=2 SV=1	PF03110	SBP domain	--	--	GO:0003677	DNA binding	GO:0005634	nucleus	--	--
abi-miR156d	Cluster-6082.10553	2236	731339059	XP_010680649.1	1444	0	PREDICTED: squamosa promoter-binding-like protein 6 isoform X1 [Beta vulgaris subsp. vulgaris]	731339058	XM_010682347.1	668	0	PREDICTED: Beta vulgaris subsp. vulgaris squamosa promoter-binding-like protein 6 (LOC104895762), transcript variant X1, mRNA	Q94JW8	317	8.73122e-30	Squamosa promoter-binding-like protein 6 OS=Arabidopsis thaliana GN=SPL6 PE=2 SV=2	PF03110	SBP domain	--	--	GO:0003677	DNA binding	GO:0005634	nucleus	--	--
abi-miR156d	Cluster-6082.57882	2699	734315609	KHN01991.1	1353	0	Retrovirus-related Pol polyprotein from transposon TNT 1-94, partial [Glycine soja]	--	--	--	--	--	P10978	847	7.94356e-95	Retrovirus-related Pol polyprotein from transposon TNT 1-94 OS=Nicotiana tabacum PE=2 SV=1	PF03854//PF00665	P-11 zinc finger//Integrase core domain	GO:0015074	DNA integration	GO:0003723//GO:0008270	RNA binding//zinc ion binding	--	--	--	--
abi-miR156d	Cluster-6082.38377	1730	731350433	XP_010686500.1	829	7.22855e-105	PREDICTED: nucleoporin GLE1 [Beta vulgaris subsp. vulgaris]>gi|870852320|gb|KMT04249.1| hypothetical protein BVRB_8g183240 [Beta vulgaris subsp. vulgaris]	731350432	XM_010688198.1	321	2.80197e-165	PREDICTED: Beta vulgaris subsp. vulgaris nucleoporin GLE1 (LOC104900706), mRNA	O65426	319	9.31428e-33	Protein LOL2 OS=Arabidopsis thaliana GN=LOL2 PE=1 SV=1	PF14942//PF12639//PF01667//PF01442//PF05478//PF03307//PF09180	Organelle biogenesis, Muted-like protein//DNase/tRNase domain of colicin-like bacteriocin//Ribosomal protein S27//Apolipoprotein A1/A4/E domain//Prominin//Adenovirus 15.3kD protein in E3 region//Prolyl-tRNA synthetase, C-terminal	GO:0006869//GO:0042157//GO:0042254//GO:0006412//GO:0006525//GO:0019049//GO:0006560//GO:0006433	lipid transport//lipoprotein metabolic process//ribosome biogenesis//translation//arginine metabolic process//evasion or tolerance of host defenses by virus//proline metabolic process//prolyl-tRNA aminoacylation	GO:0003735//GO:0008289//GO:0004827//GO:0000166//GO:0004519//GO:0005524	structural constituent of ribosome//lipid binding//proline-tRNA ligase activity//nucleotide binding//endonuclease activity//ATP binding	GO:0016021//GO:0005737//GO:0005840//GO:0030133//GO:0005622//GO:0031083//GO:0005576	integral component of membrane//cytoplasm//ribosome//transport vesicle//intracellular//BLOC-1 complex//extracellular region	--	--
abi-miR156d	Cluster-6082.57881	2799	734315609	KHN01991.1	1353	0	Retrovirus-related Pol polyprotein from transposon TNT 1-94, partial [Glycine soja]	--	--	--	--	--	P10978	847	1.4849e-94	Retrovirus-related Pol polyprotein from transposon TNT 1-94 OS=Nicotiana tabacum PE=2 SV=1	PF03854//PF00665	P-11 zinc finger//Integrase core domain	GO:0015074	DNA integration	GO:0003723//GO:0008270	RNA binding//zinc ion binding	--	--	--	--
abi-miR156d	Cluster-6082.1527	1186	731365967	XP_010694809.1	712	6.95192e-90	PREDICTED: GRF1-interacting factor 1 [Beta vulgaris subsp. vulgaris]>gi|870845351|gb|KMS98095.1| hypothetical protein BVRB_4g095740 [Beta vulgaris subsp. vulgaris]	731365966	XM_010696507.1	331	5.25291e-171	PREDICTED: Beta vulgaris subsp. vulgaris GRF1-interacting factor 1 (LOC104907566), mRNA	Q8L8A5	410	9.8118e-46	GRF1-interacting factor 1 OS=Arabidopsis thaliana GN=GIF1 PE=1 SV=1	PF03153	Transcription factor IIA, alpha/beta subunit	GO:0006367	transcription initiation from RNA polymerase II promoter	--	--	GO:0005672	transcription factor TFIIA complex	KOG3227	Calcium-responsive transcription coactivator
abi-miR156d	Cluster-6082.27652	1763	731343104	XP_010682726.1	1398	0	PREDICTED: squamosa promoter-binding-like protein 16 [Beta vulgaris subsp. vulgaris]>gi|731343106|ref|XP_010682727.1| PREDICTED: squamosa promoter-binding-like protein 16 [Beta vulgaris subsp. vulgaris]>gi|870855712|gb|KMT07428.1| hypothetical protein BVRB_6g150510 [Beta vulgaris subsp. vulgaris]	731343103	XM_010684424.1	626	0	PREDICTED: Beta vulgaris subsp. vulgaris squamosa promoter-binding-like protein 16 (LOC104897537), transcript variant X1, mRNA	Q6YZE8	448	2.54493e-47	Squamosa promoter-binding-like protein 16 OS=Oryza sativa subsp. japonica GN=SPL16 PE=2 SV=1	PF03110	SBP domain	--	--	GO:0003677	DNA binding	GO:0005634	nucleus	--	--
abi-miR156d	Cluster-6082.35974	2126	731343441	XP_010682894.1	953	1.08191e-120	PREDICTED: rRNA-processing protein UTP23 homolog [Beta vulgaris subsp. vulgaris]>gi|870855846|gb|KMT07562.1| hypothetical protein BVRB_6g151720 [Beta vulgaris subsp. vulgaris]	--	--	--	--	--	Q08DU1	256	8.47808e-23	rRNA-processing protein UTP23 homolog OS=Bos taurus GN=UTP23 PE=2 SV=1	PF10152//PF04900	Predicted coiled-coil domain-containing protein (DUF2360)//Fcf1	--	--	--	--	GO:0032040//GO:0071203	small-subunit processome//WASH complex	KOG3164	Uncharacterized proteins of PilT N-term./Vapc superfamily
abi-miR156d	Cluster-6082.53644	2709	694422107	XP_009338880.1	1445	3.24343e-180	PREDICTED: uncharacterized protein LOC103931184 [Pyrus x bretschneideri]	--	--	--	--	--	P10978	850	4.37055e-95	Retrovirus-related Pol polyprotein from transposon TNT 1-94 OS=Nicotiana tabacum PE=2 SV=1	PF00665//PF03854	Integrase core domain//P-11 zinc finger	GO:0015074	DNA integration	GO:0008270//GO:0003723	zinc ion binding//RNA binding	--	--	--	--
abi-miR156d	Cluster-6082.5289	2266	731339059	XP_010680649.1	1463	0	PREDICTED: squamosa promoter-binding-like protein 6 isoform X1 [Beta vulgaris subsp. vulgaris]	731339058	XM_010682347.1	674	0	PREDICTED: Beta vulgaris subsp. vulgaris squamosa promoter-binding-like protein 6 (LOC104895762), transcript variant X1, mRNA	Q94JW8	307	1.78699e-28	Squamosa promoter-binding-like protein 6 OS=Arabidopsis thaliana GN=SPL6 PE=2 SV=2	PF03110	SBP domain	--	--	GO:0003677	DNA binding	GO:0005634	nucleus	--	--
abi-miR156d	Cluster-6082.54602	2719	734315609	KHN01991.1	1218	5.38949e-173	Retrovirus-related Pol polyprotein from transposon TNT 1-94, partial [Glycine soja]	--	--	--	--	--	P10978	752	2.27393e-82	Retrovirus-related Pol polyprotein from transposon TNT 1-94 OS=Nicotiana tabacum PE=2 SV=1	PF03854//PF00665	P-11 zinc finger//Integrase core domain	GO:0015074	DNA integration	GO:0008270//GO:0003723	zinc ion binding//RNA binding	--	--	--	--
abi-miR156d	Cluster-6082.34270	3572	731321525	XP_010671399.1	2752	0	PREDICTED: uncharacterized protein LOC104888203 [Beta vulgaris subsp. vulgaris]>gi|731321527|ref|XP_010671400.1| PREDICTED: uncharacterized protein LOC104888203 [Beta vulgaris subsp. vulgaris]>gi|870864900|gb|KMT15967.1| hypothetical protein BVRB_3g051500 [Beta vulgaris subsp. vulgaris]	731321526	XM_010673098.1	880	0	PREDICTED: Beta vulgaris subsp. vulgaris uncharacterized LOC104888203 (LOC104888203), transcript variant X2, mRNA	Q6LA54	481	6.49008e-48	Uncharacterized WD repeat-containing protein C3H5.08c OS=Schizosaccharomyces pombe (strain 972 / ATCC 24843) GN=SPAC3H5.08c PE=1 SV=2	PF15191//PF00400	Synaptonemal complex central element protein 3//WD domain, G-beta repeat	GO:0007283//GO:0007130//GO:0007131	spermatogenesis//synaptonemal complex assembly//reciprocal meiotic recombination	GO:0005515	protein binding	--	--	KOG0283	WD40 repeat-containing protein
abi-miR156d	Cluster-6082.42282	3650	731321525	XP_010671399.1	2767	0	PREDICTED: uncharacterized protein LOC104888203 [Beta vulgaris subsp. vulgaris]>gi|731321527|ref|XP_010671400.1| PREDICTED: uncharacterized protein LOC104888203 [Beta vulgaris subsp. vulgaris]>gi|870864900|gb|KMT15967.1| hypothetical protein BVRB_3g051500 [Beta vulgaris subsp. vulgaris]	731321526	XM_010673098.1	880	0	PREDICTED: Beta vulgaris subsp. vulgaris uncharacterized LOC104888203 (LOC104888203), transcript variant X2, mRNA	Q6LA54	481	6.82803e-48	Uncharacterized WD repeat-containing protein C3H5.08c OS=Schizosaccharomyces pombe (strain 972 / ATCC 24843) GN=SPAC3H5.08c PE=1 SV=2	PF15191//PF00400	Synaptonemal complex central element protein 3//WD domain, G-beta repeat	GO:0007283//GO:0007130//GO:0007131	spermatogenesis//synaptonemal complex assembly//reciprocal meiotic recombination	GO:0005515	protein binding	--	--	KOG0283	WD40 repeat-containing protein
abi-miR156d	Cluster-6082.26000	2236	--	--	--	--	--	--	--	--	--	--	--	--	--	--	--	--	--	--	--	--	--	--	--	--
abi-miR156d	Cluster-6082.25972	2341	--	--	--	--	--	--	--	--	--	--	--	--	--	--	--	--	--	--	--	--	--	--	--	--
abi-miR156d	Cluster-20201.0	900	--	XP_010694587.1	1344	5.72821e-180	PREDICTED: hemK methyltransferase family member 1 isoform X1 [Beta vulgaris subsp. vulgaris]>gi|731365558|ref|XP_010694589.1| PREDICTED: hemK methyltransferase family member 1 isoform X1 [Beta vulgaris subsp. vulgaris]>gi|731365560|ref|XP_010694590.1| PREDICTED: hemK methyltransferase family member 1 isoform X1 [Beta vulgaris subsp. vulgaris]>gi|731365562|ref|XP_010694591.1| PREDICTED: hemK methy…	731365563	XM_010696290.1	454	0	PREDICTED: Beta vulgaris subsp. vulgaris hemK methyltransferase family member 1 (LOC104907365), transcript variant X5, mRNA	P74003	461	8.80345e-51	Release factor glutamine methyltransferase OS=Synechocystis sp. (strain PCC 6803 / Kazusa) GN=prmC PE=3 SV=1	PF05175//PF09445//PF03602//PF01135//PF08241//PF01209//PF08704	Methyltransferase small domain//RNA cap guanine-N2 methyltransferase//Conserved hypothetical protein 95//Protein-L-isoaspartate(D-aspartate) O-methyltransferase (PCMT)//Methyltransferase domain//ubiE/COQ5 methyltransferase family//tRNA methyltransferase complex GCD14 subunit	GO:0030488//GO:0046500//GO:0001510//GO:0008033//GO:0006464//GO:0006479//GO:0031167//GO:0008152//GO:0009452//GO:0009451	tRNA methylation//S-adenosylmethionine metabolic process//RNA methylation//tRNA processing//cellular protein modification process//protein methylation//rRNA methylation//metabolic process//7-methylguanosine RNA capping//RNA modification	GO:0016429//GO:0008168//GO:0004719	tRNA (adenine-N1-)-methyltransferase activity//methyltransferase activity//protein-L-isoaspartate (D-aspartate) O-methyltransferase activity	GO:0031515	tRNA (m1A) methyltransferase complex	KOG2904	Predicted methyltransferase
abi-miR156d	Cluster-6082.9016	1961	--	--	--	--	--	--	--	--	--	--	--	--	--	--	--	--	--	--	--	--	--	--	--	--
abi-miR156d	Cluster-6082.20480	2236	--	--	--	--	--	--	--	--	--	--	--	--	--	--	--	--	--	--	--	--	--	--	--	--
abi-miR156d	Cluster-6082.29989	869	--	--	--	--	--	--	--	--	--	--	--	--	--	--	--	--	--	--	--	--	--	--	--	--
abi-miR156d	Cluster-6082.56384	1159	--	--	--	--	--	--	--	--	--	--	--	--	--	--	--	--	--	--	--	--	--	--	--	--
abi-miR156e	Cluster-6082.9016	1961	--	--	--	--	--	--	--	--	--	--	--	--	--	--	--	--	--	--	--	--	--	--	--	--
ath-abi-miR164a	Cluster-6082.51179	2043	731311011	XP_010685643.1	1900	0	PREDICTED: patellin-3 [Beta vulgaris subsp. vulgaris]>gi|870869427|gb|KMT20172.1| hypothetical protein BVRB_1g001820 [Beta vulgaris subsp. vulgaris]	731311010	XM_010687341.1	702	0	PREDICTED: Beta vulgaris subsp. vulgaris patellin-3 (LOC104899995), mRNA	Q56Z59	1456	0	Patellin-3 OS=Arabidopsis thaliana GN=PATL3 PE=1 SV=2	--	--	--	--	--	--	--	--	KOG1471	Phosphatidylinositol transfer protein SEC14 and related proteins
ath-abi-miR164a	Cluster-2452.1	1028	--	--	--	--	--	--	--	--	--	--	--	--	--	--	--	--	--	--	--	--	--	--	--	--
ath-abi-miR164c	Cluster-6082.40	1004	731334953	XP_010678483.1	715	6.68319e-89	PREDICTED: NAC domain-containing protein 1 [Beta vulgaris subsp. vulgaris]>gi|870859327|gb|KMT10783.1| hypothetical protein BVRB_5g114390 [Beta vulgaris subsp. vulgaris]	731334952	XM_010680181.1	125	1.44878e-56	PREDICTED: Beta vulgaris subsp. vulgaris NAC domain-containing protein 1 (LOC104894023), mRNA	Q9FLJ2	367	7.14331e-39	NAC domain-containing protein 1 OS=Arabidopsis thaliana GN=NAC100 PE=2 SV=1	PF01484	Nematode cuticle collagen N-terminal domain	--	--	GO:0042302	structural constituent of cuticle	--	--	--	--
ath-abi-miR164c	Cluster-9988.0	600	41387691	AAS01727.1	961	3.47137e-130	S-like RNase [Triticum aestivum]	41387690	AY517470.1	482	0	Triticum aestivum S-like RNase (WRN2) mRNA, complete cds	P42813	652	3.04221e-84	Ribonuclease 1 OS=Arabidopsis thaliana GN=RNS1 PE=1 SV=1	PF00445	Ribonuclease T2 family	--	--	GO:0033897//GO:0003723	ribonuclease T2 activity//RNA binding	--	--	--	--
ath-abi-miR164c	Cluster-6082.51179	2043	731311011	XP_010685643.1	1900	0	PREDICTED: patellin-3 [Beta vulgaris subsp. vulgaris]>gi|870869427|gb|KMT20172.1| hypothetical protein BVRB_1g001820 [Beta vulgaris subsp. vulgaris]	731311010	XM_010687341.1	702	0	PREDICTED: Beta vulgaris subsp. vulgaris patellin-3 (LOC104899995), mRNA	Q56Z59	1456	0	Patellin-3 OS=Arabidopsis thaliana GN=PATL3 PE=1 SV=2	--	--	--	--	--	--	--	--	KOG1471	Phosphatidylinositol transfer protein SEC14 and related proteins
ath-abi-miR164c	Cluster-6082.40325	3131	731312020	XP_010672243.1	3756	0	PREDICTED: uncharacterized TPR repeat-containing protein At1g05150-like [Beta vulgaris subsp. vulgaris]>gi|870869893|gb|KMT20638.1| hypothetical protein BVRB_1g006160 [Beta vulgaris subsp. vulgaris]	731312019	XM_010673941.1	1420	0	PREDICTED: Beta vulgaris subsp. vulgaris uncharacterized TPR repeat-containing protein At1g05150-like (LOC104888841), mRNA	O23052	3095	0	Uncharacterized TPR repeat-containing protein At1g05150 OS=Arabidopsis thaliana GN=At1g05150 PE=1 SV=1	PF13499//PF13405//PF13414//PF00569//PF00515//PF13176//PF13181//PF13202//PF13374//PF00036//PF13174//PF07721//PF13371	EF-hand domain pair//EF-hand domain//TPR repeat//Zinc finger, ZZ type//Tetratricopeptide repeat//Tetratricopeptide repeat//Tetratricopeptide repeat//EF hand//Tetratricopeptide repeat//EF hand//Tetratricopeptide repeat//Tetratricopeptide repeat//Tetratricopeptide repeat	--	--	GO:0042802//GO:0008270//GO:0005509//GO:0005515	identical protein binding//zinc ion binding//calcium ion binding//protein binding	--	--	KOG1124	FOG: TPR repeat
ath-abi-miR164c	Cluster-2452.1	1028	--	--	--	--	--	--	--	--	--	--	--	--	--	--	--	--	--	--	--	--	--	--	--	--
ath-abi-miR165a	Cluster-6082.40	1004	731334953	XP_010678483.1	715	6.68319e-89	PREDICTED: NAC domain-containing protein 1 [Beta vulgaris subsp. vulgaris]>gi|870859327|gb|KMT10783.1| hypothetical protein BVRB_5g114390 [Beta vulgaris subsp. vulgaris]	731334952	XM_010680181.1	125	1.44878e-56	PREDICTED: Beta vulgaris subsp. vulgaris NAC domain-containing protein 1 (LOC104894023), mRNA	Q9FLJ2	367	7.14331e-39	NAC domain-containing protein 1 OS=Arabidopsis thaliana GN=NAC100 PE=2 SV=1	PF01484	Nematode cuticle collagen N-terminal domain	--	--	GO:0042302	structural constituent of cuticle	--	--	--	--
gma-abi-miR164b	Cluster-6082.40	1004	731334953	XP_010678483.1	715	6.68319e-89	PREDICTED: NAC domain-containing protein 1 [Beta vulgaris subsp. vulgaris]>gi|870859327|gb|KMT10783.1| hypothetical protein BVRB_5g114390 [Beta vulgaris subsp. vulgaris]	731334952	XM_010680181.1	125	1.44878e-56	PREDICTED: Beta vulgaris subsp. vulgaris NAC domain-containing protein 1 (LOC104894023), mRNA	Q9FLJ2	367	7.14331e-39	NAC domain-containing protein 1 OS=Arabidopsis thaliana GN=NAC100 PE=2 SV=1	PF01484	Nematode cuticle collagen N-terminal domain	--	--	GO:0042302	structural constituent of cuticle	--	--	--	--
gma-abi-miR164b	Cluster-9988.0	600	41387691	AAS01727.1	961	3.47137e-130	S-like RNase [Triticum aestivum]	41387690	AY517470.1	482	0	Triticum aestivum S-like RNase (WRN2) mRNA, complete cds	P42813	652	3.04221e-84	Ribonuclease 1 OS=Arabidopsis thaliana GN=RNS1 PE=1 SV=1	PF00445	Ribonuclease T2 family	--	--	GO:0033897//GO:0003723	ribonuclease T2 activity//RNA binding	--	--	--	--
gma-abi-miR164b	Cluster-6082.51179	2043	731311011	XP_010685643.1	1900	0	PREDICTED: patellin-3 [Beta vulgaris subsp. vulgaris]>gi|870869427|gb|KMT20172.1| hypothetical protein BVRB_1g001820 [Beta vulgaris subsp. vulgaris]	731311010	XM_010687341.1	702	0	PREDICTED: Beta vulgaris subsp. vulgaris patellin-3 (LOC104899995), mRNA	Q56Z59	1456	0	Patellin-3 OS=Arabidopsis thaliana GN=PATL3 PE=1 SV=2	--	--	--	--	--	--	--	--	KOG1471	Phosphatidylinositol transfer protein SEC14 and related proteins
gma-abi-miR164b	Cluster-6082.33689	1132	661880572	CDP15757.1	1153	1.26319e-151	unnamed protein product [Coffea canephora]	731349329	XM_010687635.1	486	0	PREDICTED: Beta vulgaris subsp. vulgaris pre-mRNA-splicing factor CWC22 homolog (LOC104900253), mRNA	Q5BGP1	756	4.58054e-90	Pre-mRNA-splicing factor cwc22 OS=Emericella nidulans (strain FGSC A4 / ATCC 38163 / CBS 112.46 / NRRL 194 / M139) GN=cwc22 PE=3 SV=2	PF08025//PF08142//PF04931	Spider antimicrobial peptide//AARP2CN (NUC121) domain//DNA polymerase phi	GO:0006260//GO:0042254//GO:0019836//GO:0006351	DNA replication//ribosome biogenesis//hemolysis by symbiont of host erythrocytes//transcription, DNA-templated	GO:0003887//GO:0003677	DNA-directed DNA polymerase activity//DNA binding	GO:0005576//GO:0042575//GO:0005634	extracellular region//DNA polymerase complex//nucleus	KOG2140	Uncharacterized conserved protein
gma-abi-miR164b	Cluster-6082.40325	3131	731312020	XP_010672243.1	3756	0	PREDICTED: uncharacterized TPR repeat-containing protein At1g05150-like [Beta vulgaris subsp. vulgaris]>gi|870869893|gb|KMT20638.1| hypothetical protein BVRB_1g006160 [Beta vulgaris subsp. vulgaris]	731312019	XM_010673941.1	1420	0	PREDICTED: Beta vulgaris subsp. vulgaris uncharacterized TPR repeat-containing protein At1g05150-like (LOC104888841), mRNA	O23052	3095	0	Uncharacterized TPR repeat-containing protein At1g05150 OS=Arabidopsis thaliana GN=At1g05150 PE=1 SV=1	PF13499//PF13405//PF13414//PF00569//PF00515//PF13176//PF13181//PF13202//PF13374//PF00036//PF13174//PF07721//PF13371	EF-hand domain pair//EF-hand domain//TPR repeat//Zinc finger, ZZ type//Tetratricopeptide repeat//Tetratricopeptide repeat//Tetratricopeptide repeat//EF hand//Tetratricopeptide repeat//EF hand//Tetratricopeptide repeat//Tetratricopeptide repeat//Tetratricopeptide repeat	--	--	GO:0042802//GO:0008270//GO:0005509//GO:0005515	identical protein binding//zinc ion binding//calcium ion binding//protein binding	--	--	KOG1124	FOG: TPR repeat
gma-abi-miR164b	Cluster-2452.1	1028	--	--	--	--	--	--	--	--	--	--	--	--	--	--	--	--	--	--	--	--	--	--	--	--
abi-miR166e	Cluster-6082.39330	1131	559148712	AHB08878.1	691	1.86602e-87	BTF3-like transcription factor [Suaeda glauca]	731312250	XM_010674961.1	366	0	PREDICTED: Beta vulgaris subsp. vulgaris nascent polypeptide-associated complex subunit beta-like (LOC104889680), mRNA	P20290	385	2.28912e-42	Transcription factor BTF3 OS=Homo sapiens GN=BTF3 PE=1 SV=1	PF00176	SNF2 family N-terminal domain	--	--	GO:0005524	ATP binding	--	--	KOG2240	RNA polymerase II general transcription factor BTF3 and related proteins
abi-miR166e	Cluster-6082.4894	639	--	--	--	--	--	--	--	--	--	--	--	--	--	--	--	--	--	--	--	--	--	--	--	--
abi-miR168b	Cluster-6082.32358	4096	731353498	XP_010688098.1	2467	0	PREDICTED: 3-ketoacyl-CoA synthase 11 [Beta vulgaris subsp. vulgaris]>gi|731353500|ref|XP_010688099.1| PREDICTED: 3-ketoacyl-CoA synthase 11 [Beta vulgaris subsp. vulgaris]>gi|731353502|ref|XP_010688100.1| PREDICTED: 3-ketoacyl-CoA synthase 11 [Beta vulgaris subsp. vulgaris]>gi|870850896|gb|KMT02962.1| hypothetical protein BVRB_8g195320 [Beta vulgaris subsp. vulgaris]	731353497	XM_010689796.1	886	0	PREDICTED: Beta vulgaris subsp. vulgaris 3-ketoacyl-CoA synthase 11 (LOC104902115), transcript variant X1, mRNA	O48780	2187	0	3-ketoacyl-CoA synthase 11 OS=Arabidopsis thaliana GN=KCS11 PE=2 SV=1	PF08392//PF08541//PF08545	FAE1/Type III polyketide synthase-like protein//3-Oxoacyl-[acyl-carrier-protein (ACP)] synthase III C terminal//3-Oxoacyl-[acyl-carrier-protein (ACP)] synthase III	GO:0042967//GO:0006633//GO:0008610	acyl-carrier-protein biosynthetic process//fatty acid biosynthetic process//lipid biosynthetic process	GO:0016747//GO:0004315	transferase activity, transferring acyl groups other than amino-acyl groups//3-oxoacyl-[acyl-carrier-protein] synthase activity	GO:0005835//GO:0016020	fatty acid synthase complex//membrane	--	--
abi-miR168b	Cluster-6082.32606	4011	--	--	--	--	--	--	--	--	--	--	--	--	--	--	--	--	--	--	--	--	--	--	--	--
abi-miR319a	Cluster-6082.34956	880	870844812	KMS97688.1	884	5.68922e-116	Transcription factor TCP20 [Arabidopsis thaliana]	731367067	XR_792119.1	255	6.8391e-129	PREDICTED: Beta vulgaris subsp. vulgaris uncharacterized LOC104908054 (LOC104908054), transcript variant X10, misc_RNA	Q9LSD5	421	3.17023e-47	Transcription factor TCP20 OS=Arabidopsis thaliana GN=TCP20 PE=1 SV=1	--	--	--	--	--	--	--	transcription factor complex	--	--
abi-miR319a	Cluster-18912.2	1370	225443918	XP_002271548.1	512	1.70923e-56	PREDICTED: transcription factor TCP2-like [Vitis vinifera]>gi|731405165|ref|XP_010655682.1| PREDICTED: transcription factor TCP2-like [Vitis vinifera]	731351581	XM_010688810.1	61	7.53319e-21	PREDICTED: Beta vulgaris subsp. vulgaris transcription factor TCP4(LOC104901261), transcript variant X2, mRNA	Q93V43	359	1.34226e-36	Transcription factor TCP4OS=Arabidopsis thaliana GN=TCP4PE=2 SV=1	--	--	--	--	--	--	--	--	--	--
abi-miR319a	Cluster-6082.43296	3262	--	--	--	--	--	--	--	--	--	--	--	--	--	--	--	--	--	--	--	--	--	--	--	--
abi-miR319b	Cluster-18912.3	1390	225443918	XP_002271548.1	512	2.01075e-56	PREDICTED: transcription factor TCP2-like [Vitis vinifera]>gi|731405165|ref|XP_010655682.1| PREDICTED: transcription factor TCP2-like [Vitis vinifera]	731351581	XM_010688810.1	61	7.64605e-21	PREDICTED: Beta vulgaris subsp. vulgaris transcription factor TCP4(LOC104901261), transcript variant X2, mRNA	Q93V43	359	1.45231e-36	Transcription factor TCP4OS=Arabidopsis thaliana GN=TCP4PE=2 SV=1	--	--	--	--	--	--	--	--	--	--
abi-miR319b	Cluster-18912.1	1460	225443918	XP_002271548.1	512	3.37144e-56	PREDICTED: transcription factor TCP2-like [Vitis vinifera]>gi|731405165|ref|XP_010655682.1| PREDICTED: transcription factor TCP2-like [Vitis vinifera]	731351581	XM_010688810.1	61	8.04105e-21	PREDICTED: Beta vulgaris subsp. vulgaris transcription factor TCP4(LOC104901261), transcript variant X2, mRNA	Q93V43	359	1.82555e-36	Transcription factor TCP4OS=Arabidopsis thaliana GN=TCP4PE=2 SV=1	--	--	--	--	--	--	--	--	--	--
abi-miR319b	Cluster-6082.34956	880	870844812	KMS97688.1	884	5.68922e-116	hypothetical protein BVRB_5g124720 [Beta vulgaris subsp. vulgaris]	731367067	XR_792119.1	255	6.8391e-129	PREDICTED: Beta vulgaris subsp. vulgaris uncharacterized LOC104908054 (LOC104908054), transcript variant X10, misc_RNA	Q9LSD5	421	3.17023e-47	Transcription factor TCP20 OS=Arabidopsis thaliana GN=TCP20 PE=1 SV=1	--	--	--	--	--	--	--	--	--	--
abi-miR319b	Cluster-6082.43296	3252	--	--	--	--	--	--	--	--	--	--	--	--	--	--	--	--	--	--	--	--	--	--	--	--
abi-miR319c	Cluster-6082.34956	880	870844812	KMS97688.1	884	5.68922e-116	hypothetical protein BVRB_5g124720 [Beta vulgaris subsp. vulgaris]	731367067	XR_792119.1	255	6.8391e-129	PREDICTED: Beta vulgaris subsp. vulgaris uncharacterized LOC104908054 (LOC104908054), transcript variant X10, misc_RNA	Q9LSD5	421	3.17023e-47	Transcription factor TCP20 OS=Arabidopsis thaliana GN=TCP20 PE=1 SV=1	--	--	--	--	--	--	--	--	--	--
abi-miR319c	Cluster-18912.2	1370	225443918	XP_002271548.1	512	1.70923e-56	PREDICTED: transcription factor TCP2-like [Vitis vinifera]>gi|731405165|ref|XP_010655682.1| PREDICTED: transcription factor TCP2-like [Vitis vinifera]	731351581	XM_010688810.1	61	7.53319e-21	PREDICTED: Beta vulgaris subsp. vulgaris transcription factor TCP4(LOC104901261), transcript variant X2, mRNA	Q93V43	359	1.34226e-36	Transcription factor TCP4OS=Arabidopsis thaliana GN=TCP4PE=2 SV=1	--	--	--	--	--	--	--	--	--	--
abi-miR319c	Cluster-18912.3	1390	225443918	XP_002271548.1	512	2.01075e-56	PREDICTED: transcription factor TCP2-like [Vitis vinifera]>gi|731405165|ref|XP_010655682.1| PREDICTED: transcription factor TCP2-like [Vitis vinifera]	731351581	XM_010688810.1	61	7.64605e-21	PREDICTED: Beta vulgaris subsp. vulgaris transcription factor TCP4(LOC104901261), transcript variant X2, mRNA	Q93V43	359	1.45231e-36	Transcription factor TCP4OS=Arabidopsis thaliana GN=TCP4PE=2 SV=1	--	--	--	--	--	--	--	--	--	--
abi-miR319d	Cluster-18912.3	1390	225443918	XP_002271548.1	512	2.01075e-56	PREDICTED: transcription factor TCP2-like [Vitis vinifera]>gi|731405165|ref|XP_010655682.1| PREDICTED: transcription factor TCP2-like [Vitis vinifera]	731351581	XM_010688810.1	61	7.64605e-21	PREDICTED: Beta vulgaris subsp. vulgaris transcription factor TCP4(LOC104901261), transcript variant X2, mRNA	Q93V43	359	1.45231e-36	Transcription factor TCP4OS=Arabidopsis thaliana GN=TCP4PE=2 SV=1	--	--	--	--	--	--	--	--	--	--
abi-miR319d	Cluster-18912.1	1460	225443918	XP_002271548.1	512	3.37144e-56	PREDICTED: transcription factor TCP2-like [Vitis vinifera]>gi|731405165|ref|XP_010655682.1| PREDICTED: transcription factor TCP2-like [Vitis vinifera]	731351581	XM_010688810.1	61	8.04105e-21	PREDICTED: Beta vulgaris subsp. vulgaris transcription factor TCP4(LOC104901261), transcript variant X2, mRNA	Q93V43	359	1.82555e-36	Transcription factor TCP4OS=Arabidopsis thaliana GN=TCP4PE=2 SV=1	--	--	--	--	--	--	--	--	--	--
abi-miR319d	Cluster-6082.5195	2235	731365413	XP_010694512.1	1914	0	PREDICTED: acyl-CoA-binding domain-containing protein 4 [Beta vulgaris subsp. vulgaris]	731365412	XM_010696210.1	654	0	PREDICTED: Beta vulgaris subsp. vulgaris acyl-CoA-binding domain-containing protein 4 (LOC104907295), mRNA	Q9MA55	1011	1.70322e-124	Acyl-CoA-binding domain-containing protein 4 OS=Arabidopsis thaliana GN=ACBP4 PE=1 SV=1	PF15898//PF07646//PF10473//PF01344	cGMP-dependent protein kinase interacting domain//Kelch motif//Leucine-rich repeats of kinetochore protein Cenp-F/LEK1//Kelch motif	--	--	GO:0008134//GO:0005515//GO:0019901//GO:0042803//GO:0045502	transcription factor binding//protein binding//protein kinase binding//protein homodimerization activity//dynein binding	GO:0030286//GO:0005667	dynein complex//transcription factor complex	KOG0379	Kelch repeat-containing proteins
abi-miR319e	Cluster-18912.1	1460	225443918	XP_002271548.1	512	3.37144e-56	PREDICTED: transcription factor TCP2-like [Vitis vinifera]>gi|731405165|ref|XP_010655682.1| PREDICTED: transcription factor TCP2-like [Vitis vinifera]	731351581	XM_010688810.1	61	8.04105e-21	PREDICTED: Beta vulgaris subsp. vulgaris transcription factor TCP4(LOC104901261), transcript variant X2, mRNA	Q93V43	359	1.82555e-36	Transcription factor TCP4OS=Arabidopsis thaliana GN=TCP4PE=2 SV=1	--	--	--	--	--	--	--	--	--	--
abi-miR319e	Cluster-6082.24391	3323	731318786	XP_010669909.1	4026	0	PREDICTED: gamma-tubulin complex component 5 isoform X1 [Beta vulgaris subsp. vulgaris]	731318785	XM_010671607.1	1065	0	PREDICTED: Beta vulgaris subsp. vulgaris gamma-tubulin complex component 5 (LOC104887026), transcript variant X1, mRNA	Q95K09	292	2.38446e-25	Gamma-tubulin complex component 5 (Fragment) OS=Macaca fascicularis GN=TUBGCP5 PE=2 SV=2	PF04130//PF03975//PF08992	Spc97 / Spc98 family//CheD chemotactic sensory transduction//Quinohemoprotein amine dehydrogenase, gamma subunit	GO:0090063//GO:0006935//GO:0006807//GO:0055114//GO:0000226	positive regulation of microtubule nucleation//chemotaxis//nitrogen compound metabolic process//oxidation-reduction process//microtubule cytoskeleton organization	GO:0050568//GO:0016638	protein-glutamine glutaminase activity//oxidoreductase activity, acting on the CH-NH2 group of donors	GO:0000922//GO:0005815	spindle pole//microtubule organizing center	KOG2000	Gamma-tubulin complex, DGRIP91/SPC98 component
abi-miR319e	Cluster-6082.43163	3252	731321144	XP_010671191.1	1086	4.1305e-126	PREDICTED: probable disease resistance protein RF45 isoform X2 [Beta vulgaris subsp. vulgaris]>gi|870865701|gb|KMT16751.1| hypothetical protein BVRB_3g050340 isoform A [Beta vulgaris subsp. vulgaris]	--	--	--	--	--	Q8W474	586	2.25799e-61	Probable disease resistance protein At1g58390 OS=Arabidopsis thaliana GN=At1g58390 PE=2 SV=4	PF00005//PF01637//PF00004//PF00158//PF13855//PF00931	ABC transporter//Archaeal ATPase//ATPase family associated with various cellular activities (AAA)//Sigma-54 interaction domain//Leucine rich repeat//NB-ARC domain	GO:0006355	regulation of transcription, DNA-templated	GO:0005524//GO:0008134//GO:0016887//GO:0005515//GO:0043531	ATP binding//transcription factor binding//ATPase activity//protein binding//ADP binding	GO:0005667	transcription factor complex	--	--
abi-miR319e	Cluster-18912.3	1390	225443918	XP_002271548.1	512	2.01075e-56	PREDICTED: transcription factor TCP2-like [Vitis vinifera]>gi|731405165|ref|XP_010655682.1| PREDICTED: transcription factor TCP2-like [Vitis vinifera]	731351581	XM_010688810.1	61	7.64605e-21	PREDICTED: Beta vulgaris subsp. vulgaris transcription factor TCP4(LOC104901261), transcript variant X2, mRNA	Q93V43	359	1.45231e-36	Transcription factor TCP4OS=Arabidopsis thaliana GN=TCP4PE=2 SV=1	--	--	--	--	--	--	--	--	--	--
abi-miR319e	Cluster-18912.2	1370	225443918	XP_002271548.1	512	1.70923e-56	PREDICTED: transcription factor TCP2-like [Vitis vinifera]>gi|731405165|ref|XP_010655682.1| PREDICTED: transcription factor TCP2-like [Vitis vinifera]	731351581	XM_010688810.1	61	7.53319e-21	PREDICTED: Beta vulgaris subsp. vulgaris transcription factor TCP4(LOC104901261), transcript variant X2, mRNA	Q93V43	359	1.34226e-36	Transcription factor TCP4OS=Arabidopsis thaliana GN=TCP4PE=2 SV=1	--	--	--	--	--	--	--	--	--	--
abi-miR319e	Cluster-6082.37204	7450	870847658	KMT00006.1	10134	0	hypothetical protein BVRB_1g018420 isoform A [Beta vulgaris subsp. vulgaris]	731361029	XM_010693835.1	3663	0	PREDICTED: Beta vulgaris subsp. vulgaris CCR4-NOT transcription complex subunit 1 (LOC104905333), transcript variant X2, mRNA	Q6ZQ08	1486	1.25122e-166	CCR4-NOT transcription complex subunit 1 OS=Mus musculus GN=Cnot1 PE=1 SV=2	--	--	--	--	--	--	--	--	KOG1831	Negative regulator of transcription
abi-miR319e	Cluster-6082.5195	2235	731365413	XP_010694512.1	1914	0	PREDICTED: acyl-CoA-binding domain-containing protein 4 [Beta vulgaris subsp. vulgaris]	731365412	XM_010696210.1	654	0	PREDICTED: Beta vulgaris subsp. vulgaris acyl-CoA-binding domain-containing protein 4 (LOC104907295), mRNA	Q9MA55	1011	1.70322e-124	Acyl-CoA-binding domain-containing protein 4 OS=Arabidopsis thaliana GN=ACBP4 PE=1 SV=1	PF15898//PF07646//PF10473//PF01344	cGMP-dependent protein kinase interacting domain//Kelch motif//Leucine-rich repeats of kinetochore protein Cenp-F/LEK1//Kelch motif	--	--	GO:0008134//GO:0005515//GO:0019901//GO:0042803//GO:0045502	transcription factor binding//protein binding//protein kinase binding//protein homodimerization activity//dynein binding	GO:0030286//GO:0005667	dynein complex//transcription factor complex	KOG0379	Kelch repeat-containing proteins
abi-miR319e	Cluster-6082.43296	3262	--	--	--	--	--	--	--	--	--	--	--	--	--	--	--	--	--	--	--	--	--	--	--	--
abi-miR319e	Cluster-6082.21167	2114	--	--	--	--	--	--	--	--	--	--	--	--	--	--	--	--	--	--	--	--	--	--	--	--
abi-miR319e	Cluster-6082.3495	2055	--	--	--	--	--	--	--	--	--	--	--	--	--	--	--	--	--	--	--	--	--	--	--	--
abi-miR396c	Cluster-6082.51459	4874	731314619	XP_010687581.1	279	2.44383e-28	PREDICTED: transcription factor bHLH74 [Beta vulgaris subsp. vulgaris]>gi|731314621|ref|XP_010687589.1| PREDICTED: transcription factor bHLH74 [Beta vulgaris subsp. vulgaris]>gi|870868211|gb|KMT19063.1| hypothetical protein BVRB_1g014620 [Beta vulgaris subsp. vulgaris]	--	--	--	--	--	Q6NKN9	123	1.00435e-07	Transcription factor bHLH74 OS=Arabidopsis thaliana GN=BHLH74 PE=1 SV=1	--	--	--	--	--	--	--	--	--	--
abi-miR396c	Cluster-6082.51454	1399	731314619	XP_010687581.1	1525	0	PREDICTED: transcription factor bHLH74 [Beta vulgaris subsp. vulgaris]>gi|731314621|ref|XP_010687589.1| PREDICTED: transcription factor bHLH74 [Beta vulgaris subsp. vulgaris]>gi|870868211|gb|KMT19063.1| hypothetical protein BVRB_1g014620 [Beta vulgaris subsp. vulgaris]	731314620	XM_010689287.1	666	0	PREDICTED: Beta vulgaris subsp. vulgaris transcription factor bHLH74 (LOC104901681), transcript variant X2, mRNA	Q6NKN9	600	6.14376e-70	Transcription factor bHLH74 OS=Arabidopsis thaliana GN=BHLH74 PE=1 SV=1	PF00010//PF02590	Helix-loop-helix DNA-binding domain//Predicted SPOUT methyltransferase	GO:0006364	rRNA processing	GO:0008168//GO:0046983	methyltransferase activity//protein dimerization activity	GO:0005737	cytoplasm	--	--
abi-miR396c	Cluster-6082.55187	1772	731340980	XP_010681684.1	1682	0	PREDICTED: uncharacterized transporter YBR287W [Beta vulgaris subsp. vulgaris]>gi|870856528|gb|KMT08155.1| hypothetical protein BVRB_6g142780 [Beta vulgaris subsp. vulgaris]	731340979	XM_010683382.1	694	0	PREDICTED: Beta vulgaris subsp. vulgaris uncharacterized transporter YBR287W (LOC104896615), mRNA	O14197	128	2.96516e-06	Uncharacterized transporter C5D6.04 OS=Schizosaccharomyces pombe (strain 972 / ATCC 24843) GN=SPAC5D6.04 PE=3 SV=1	PF03547	Membrane transport protein	GO:0055085	transmembrane transport	--	--	GO:0016021	integral component of membrane	KOG2722	Predicted membrane protein
abi-miR396c	Cluster-6082.38836	5735	147819327	CAN64509.1	709	0	hypothetical protein VITISV_041217 [Vitis vinifera]	663673443	HG975444.1	42	1.17274e-09	Solanum pennellii chromosome ch05, complete genome	P04146	521	7.53818e-62	Copia protein OS=Drosophila melanogaster GN=GIP PE=1 SV=3	PF04977//PF00957//PF00002//PF00665//PF02465//PF08563//PF17082//PF08941	Septum formation initiator//Synaptobrevin//7 transmembrane receptor (Secretin family)//Integrase core domain//Flagellar hook-associated protein 2 N-terminus//P53 transactivation motif//Spindle Pole Component 29//USP8 interacting	GO:0030474//GO:0007049//GO:0016567//GO:0007186//GO:0016192//GO:0015074	spindle pole body duplication//cell cycle//protein ubiquitination//G-protein coupled receptor signaling pathway//vesicle-mediated transport//DNA integration	GO:0005515//GO:0005200//GO:0004930//GO:0016881//GO:0031386	protein binding//structural constituent of cytoskeleton//G-protein coupled receptor activity//acid-amino acid ligase activity//protein tag	GO:0005856//GO:0016021//GO:0005823//GO:0009424	cytoskeleton//integral component of membrane//central plaque of spindle pole body//bacterial-type flagellum hook	--	--
abi-miR396c	Cluster-13698.0	2079	545354735	XP_005643201.1	189	1.93417e-12	hypothetical protein COCSUDRAFT_49156 [Coccomyxa subellipsoidea C-169]>gi|384245162|gb|EIE18657.1| hypothetical protein COCSUDRAFT_49156 [Coccomyxa subellipsoidea C-169]	71896272	NM_001030918.1	2066	0	Gallus gallus cold shock domain containing E1, RNA-binding (CSDE1), mRNA >gnl|BL_ORD_ID|1356562 Gallus gallus mRNA for hypothetical protein, clone 16d21	O75534	1594	0	Cold shock domain-containing protein E1 OS=Homo sapiens GN=CSDE1 PE=1 SV=2	PF00313//PF01818	'Cold-shock' DNA-binding domain//Bacteriophage translational regulator	GO:0006355	regulation of transcription, DNA-templated	GO:0003723//GO:0003677	RNA binding//DNA binding	--	--	--	--
abi-miR396c	Cluster-6082.6526	1344	--	XP_010694669.1	814	1.43534e-103	PREDICTED: putative F-box protein PP2-B12 [Beta vulgaris subsp. vulgaris]>gi|870867884|gb|KMT18753.1| hypothetical protein BVRB_2g028750 [Beta vulgaris subsp. vulgaris]	--	--	--	--	--	Q9ZVQ6	515	4.07341e-60	F-box protein PP2-B10 OS=Arabidopsis thaliana GN=PP2B10 PE=1 SV=1	PF12937//PF00646	F-box-like//F-box domain	--	--	GO:0005515	protein binding	--	--	--	--
abi-miR396d	Cluster-6082.51456	3598	731314619	XP_010687581.1	296	1.33453e-30	PREDICTED: transcription factor bHLH74 [Beta vulgaris subsp. vulgaris]>gi|731314621|ref|XP_010687589.1| PREDICTED: transcription factor bHLH74 [Beta vulgaris subsp. vulgaris]>gi|870868211|gb|KMT19063.1| hypothetical protein BVRB_1g014620 [Beta vulgaris subsp. vulgaris]	--	--	--	--	--	--	--	--	--	PF08686	PLAC (protease and lacunin) domain	--	--	GO:0008233	peptidase activity	--	--	--	--
abi-miR396d	Cluster-6082.51455	3942	731314619	XP_010687581.1	1525	0	PREDICTED: transcription factor bHLH74 [Beta vulgaris subsp. vulgaris]>gi|731314621|ref|XP_010687589.1| PREDICTED: transcription factor bHLH74 [Beta vulgaris subsp. vulgaris]>gi|870868211|gb|KMT19063.1| hypothetical protein BVRB_1g014620 [Beta vulgaris subsp. vulgaris]	731314620	XM_010689287.1	627	0	PREDICTED: Beta vulgaris subsp. vulgaris transcription factor bHLH74 (LOC104901681), transcript variant X2, mRNA	Q6NKN9	601	1.09624e-67	Transcription factor bHLH74 OS=Arabidopsis thaliana GN=BHLH74 PE=1 SV=1	PF02590//PF00010	Predicted SPOUT methyltransferase//Helix-loop-helix DNA-binding domain	GO:0006364	rRNA processing	GO:0046983//GO:0008168	protein dimerization activity//methyltransferase activity	GO:0005737	cytoplasm	--	--
abi-miR396d	Cluster-19269.1	1218	731314830	XP_010688590.1	1426	0	PREDICTED: low-temperature-induced cysteine proteinase-like [Beta vulgaris subsp. vulgaris]>gi|870868320|gb|KMT19172.1| hypothetical protein BVRB_1g015660 [Beta vulgaris subsp. vulgaris]	698552792	XM_009771452.1	181	1.30873e-87	PREDICTED: Nicotiana sylvestris low-temperature-induced cysteine proteinase-like (LOC104220565), mRNA	P43297	1195	1.54605e-159	Cysteine proteinase RD21a OS=Arabidopsis thaliana GN=RD21A PE=1 SV=1	PF03051//PF04209//PF00112	Peptidase C1-like family//homogentisate 1,2-dioxygenase//Papain family cysteine protease	GO:0042207//GO:0006559//GO:0055114//GO:0006508//GO:0006570	styrene catabolic process//L-phenylalanine catabolic process//oxidation-reduction process//proteolysis//tyrosine metabolic process	GO:0004411//GO:0004197//GO:0008234	homogentisate 1,2-dioxygenase activity//cysteine-type endopeptidase activity//cysteine-type peptidase activity	--	--	KOG1543	Cysteine proteinase Cathepsin L
abi-miR396d	Cluster-6082.56650	3673	731332217	XP_010677084.1	3670	0	PREDICTED: E3 ubiquitin-protein ligase HOS1 [Beta vulgaris subsp. vulgaris]>gi|870860431|gb|KMT11767.1| hypothetical protein BVRB_5g104710 [Beta vulgaris subsp. vulgaris]	731332216	XM_010678782.1	1295	0	PREDICTED: Beta vulgaris subsp. vulgaris E3 ubiquitin-protein ligase HOS1 (LOC104892782), mRNA	Q84JU6	2168	0	E3 ubiquitin-protein ligase HOS1 OS=Arabidopsis thaliana GN=HOS1 PE=1 SV=1	PF07536	HWE histidine kinase	GO:0016310	phosphorylation	GO:0004673	protein histidine kinase activity	GO:0009365	protein histidine kinase complex	--	--
abi-miR396d	Cluster-6082.10680	4060	731332217	XP_010677084.1	2999	0	PREDICTED: E3 ubiquitin-protein ligase HOS1 [Beta vulgaris subsp. vulgaris]>gi|870860431|gb|KMT11767.1| hypothetical protein BVRB_5g104710 [Beta vulgaris subsp. vulgaris]	731332216	XM_010678782.1	1032	0	PREDICTED: Beta vulgaris subsp. vulgaris E3 ubiquitin-protein ligase HOS1 (LOC104892782), mRNA	Q84JU6	1676	0	E3 ubiquitin-protein ligase HOS1 OS=Arabidopsis thaliana GN=HOS1 PE=1 SV=1	--	--	--	--	--	--	--	--	--	--
abi-miR396d	Cluster-6082.38288	3710	--	--	--	--	--	--	--	--	--	--	--	--	--	--	--	--	--	--	--	--	--	--	--	--
abi-miR396d	Cluster-6082.32097	1343	--	--	--	--	--	--	--	--	--	--	--	--	--	--	--	--	--	--	--	--	--	--	--	--
abi-miR396d	Cluster-6082.36812	3973	--	--	--	--	--	--	--	--	--	--	--	--	--	--	--	--	--	--	--	--	--	--	--	--
abi-miR6300	Cluster-6082.14947	5358	731328162	XP_010674897.1	7353	0	PREDICTED: protein MON2 homolog isoform X2 [Beta vulgaris subsp. vulgaris]	731328161	XM_010676595.1	2850	0	PREDICTED: Beta vulgaris subsp. vulgaris protein MON2 homolog (LOC104890970), transcript variant X2, mRNA	Q80TL7	980	6.38629e-107	Protein MON2 homolog OS=Mus musculus GN=Mon2 PE=2 SV=2	PF02985	HEAT repeat	--	--	GO:0005515	protein binding	--	--	KOG1848	Uncharacterized conserved protein
abi-miR6300	Cluster-6082.14946	5863	731328162	XP_010674897.1	6943	0	PREDICTED: protein MON2 homolog isoform X2 [Beta vulgaris subsp. vulgaris]	731328161	XM_010676595.1	2696	0	PREDICTED: Beta vulgaris subsp. vulgaris protein MON2 homolog (LOC104890970), transcript variant X2, mRNA	Q80TL7	982	9.07423e-107	Protein MON2 homolog OS=Mus musculus GN=Mon2 PE=2 SV=2	PF02985	HEAT repeat	--	--	GO:0005515	protein binding	--	--	KOG1848	Uncharacterized conserved protein
abi-miR6300	Cluster-21595.2	1937	731343439	XP_010682893.1	959	0	PREDICTED: putative serine/threonine-protein kinase isoform X2 [Beta vulgaris subsp. vulgaris]>gi|870855844|gb|KMT07560.1| hypothetical protein BVRB_6g151710 isoform A [Beta vulgaris subsp. vulgaris]	731343438	XM_010684591.1	752	0	PREDICTED: Beta vulgaris subsp. vulgaris putative serine/threonine-protein kinase (LOC104897654), transcript variant X2, mRNA	Q9SA72	276	2.77196e-47	Probable receptor-like protein kinase At1g30570 OS=Arabidopsis thaliana GN=At1g30570 PE=3 SV=1	PF00069//PF07714	Protein kinase domain//Protein tyrosine kinase	GO:0006468	protein phosphorylation	GO:0004672//GO:0005524	protein kinase activity//ATP binding	--	--	--	--
abi-miR6300	Cluster-6082.53971	2562	731316373	XP_010695268.1	1383	1.99846e-179	PREDICTED: MATE efflux family protein FRD3 [Beta vulgaris subsp. vulgaris]>gi|870867964|gb|KMT18833.1| hypothetical protein BVRB_2g029380 [Beta vulgaris subsp. vulgaris]	731316372	XM_010696966.1	482	0	PREDICTED: Beta vulgaris subsp. vulgaris MATE efflux family protein FRD3 (LOC104907935), mRNA	Q9SFB0	964	1.67182e-125	MATE efflux family protein FRD3 OS=Arabidopsis thaliana GN=FRD3 PE=1 SV=1	PF01554	MatE	GO:0015893//GO:0006810//GO:0055085//GO:0006855	drug transport//transport//transmembrane transport//drug transmembrane transport	GO:0015238//GO:0015297	drug transmembrane transporter activity//antiporter activity	GO:0016020	membrane	--	--
abi-miR6300	Cluster-6082.27597	6410	731325850	XP_010673723.1	7305	0	PREDICTED: protein CHROMATIN REMODELING 5 [Beta vulgaris subsp. vulgaris]>gi|870863412|gb|KMT14576.1| hypothetical protein BVRB_4g073460 [Beta vulgaris subsp. vulgaris]	731325849	XM_010675421.1	3086	0	PREDICTED: Beta vulgaris subsp. vulgaris protein CHROMATIN REMODELING 5 (LOC104890062), mRNA	F4IV99	5403	0	Protein CHROMATIN REMODELING 5 OS=Arabidopsis thaliana GN=CHR5 PE=3 SV=1	PF01667//PF09111//PF04851//PF00270//PF00176	Ribosomal protein S27//SLIDE//Type III restriction enzyme, res subunit//DEAD/DEAH box helicase//SNF2 family N-terminal domain	GO:0006338//GO:0042254//GO:0006412	chromatin remodeling//ribosome biogenesis//translation	GO:0016818//GO:0003735//GO:0005524//GO:0003676//GO:0016787//GO:0003677	hydrolase activity, acting on acid anhydrides, in phosphorus-containing anhydrides//structural constituent of ribosome//ATP binding//nucleic acid binding//hydrolase activity//DNA binding	GO:0005634//GO:0005622//GO:0005840	nucleus//intracellular//ribosome	KOG0384	Chromodomain-helicase DNA-binding protein
abi-miR6300	Cluster-18685.0	1376	326487334	BAJ89651.1	1203	0	predicted protein [Hordeum vulgare subsp. vulgare]	326487333	AK358438.1	610	0	Hordeum vulgare subsp. vulgare mRNA for predicted protein, complete cds, clone: NIASHv1076K13	Q43139	1140	0	Fructose-1,6-bisphosphatase, cytosolic OS=Saccharum hybrid GN=CFBP PE=2 SV=2	PF00316	Fructose-1-6-bisphosphatase	GO:0006094//GO:0006098//GO:0006096//GO:0005975//GO:0015976//GO:0006000//GO:0006013	gluconeogenesis//pentose-phosphate shunt//glycolytic process//carbohydrate metabolic process//carbon utilization//fructose metabolic process//mannose metabolic process	GO:0042578//GO:0042132	phosphoric ester hydrolase activity//fructose 1,6-bisphosphate 1-phosphatase activity	--	--	KOG1458	Fructose-1,6-bisphosphatase
abi-miR6300	Cluster-6082.48885	371	731322678	XP_010672026.1	538	2.78999e-63	PREDICTED: beta-fructofuranosidase, soluble isoenzyme I-like [Beta vulgaris subsp. vulgaris]>gi|870864838|gb|KMT15923.1| hypothetical protein BVRB_3g056080 [Beta vulgaris subsp. vulgaris]	--	--	--	--	--	P80065	377	1.20027e-41	Beta-fructofuranosidase, soluble isoenzyme I OS=Daucus carota GN=INV*DC4 PE=1 SV=2	--	--	--	--	--	--	--	--	--	--
abi-miR6300	Cluster-15500.0	1287	326487334	BAJ89651.1	1800	0	predicted protein [Hordeum vulgare subsp. vulgare]	326487333	AK358438.1	935	0	Hordeum vulgare subsp. vulgare mRNA for predicted protein, complete cds, clone: NIASHv1076K13	Q43139	1683	0	Fructose-1,6-bisphosphatase, cytosolic OS=Saccharum hybrid GN=CFBP PE=2 SV=2	PF00316	Fructose-1-6-bisphosphatase	GO:0006096//GO:0005975//GO:0006094//GO:0006098//GO:0006013//GO:0015976//GO:0006000	glycolytic process//carbohydrate metabolic process//gluconeogenesis//pentose-phosphate shunt//mannose metabolic process//carbon utilization//fructose metabolic process	GO:0042578//GO:0042132	phosphoric ester hydrolase activity//fructose 1,6-bisphosphate 1-phosphatase activity	--	--	KOG1458	Fructose-1,6-bisphosphatase
abi-miR6300	Cluster-2345.0	1213	731347827	XP_010685182.1	658	2.75146e-74	PREDICTED: tyrosine-sulfated glycopeptide receptor 1 [Beta vulgaris subsp. vulgaris]>gi|870852819|gb|KMT04700.1| hypothetical protein BVRB_7g168830 [Beta vulgaris subsp. vulgaris]	--	--	--	--	--	Q9C7S5	341	8.39993e-33	Tyrosine-sulfated glycopeptide receptor 1 OS=Arabidopsis thaliana GN=PSYR1 PE=2 SV=1	PF13855//PF05875//PF00560	Leucine rich repeat//Ceramidase//Leucine Rich Repeat	GO:0006807//GO:0006672	nitrogen compound metabolic process//ceramide metabolic process	GO:0005515//GO:0016811	protein binding//hydrolase activity, acting on carbon-nitrogen (but not peptide) bonds, in linear amides	GO:0016021	integral component of membrane	--	--
abi-miR6300	Cluster-6082.47120	584	731310840	XP_010678309.1	173	2.18633e-12	PREDICTED: calcium-dependent protein kinase 11 [Beta vulgaris subsp. vulgaris]>gi|870869344|gb|KMT20089.1| hypothetical protein BVRB_1g001080 [Beta vulgaris subsp. vulgaris]	--	--	--	--	--	Q38869	137	1.22631e-08	Calcium-dependent protein kinase 4 OS=Arabidopsis thaliana GN=CPK4 PE=1 SV=1	PF00036	EF hand	--	--	GO:0005509	calcium ion binding	--	--	--	--
abi-miR6300	Cluster-6082.13998	1896	731316373	XP_010695268.1	1045	1.25487e-132	PREDICTED: MATE efflux family protein FRD3 [Beta vulgaris subsp. vulgaris]>gi|870867964|gb|KMT18833.1| hypothetical protein BVRB_2g029380 [Beta vulgaris subsp. vulgaris]	568832789	XM_006470546.1	100	2.19414e-42	PREDICTED: Citrus sinensis MATE efflux family protein 1-like (LOC102626459), mRNA	Q9SFB0	834	9.97159e-105	MATE efflux family protein FRD3 OS=Arabidopsis thaliana GN=FRD3 PE=1 SV=1	PF01554	MatE	GO:0055085//GO:0006855//GO:0006810//GO:0015893	transmembrane transport//drug transmembrane transport//transport//drug transport	GO:0015297//GO:0015238	antiporter activity//drug transmembrane transporter activity	GO:0016020	membrane	--	--
abi-miR6300	Cluster-6082.55035	5792	731328162	XP_010674897.1	6943	0	PREDICTED: protein MON2 homolog isoform X2 [Beta vulgaris subsp. vulgaris]	731328161	XM_010676595.1	2696	0	PREDICTED: Beta vulgaris subsp. vulgaris protein MON2 homolog (LOC104890970), transcript variant X2, mRNA	Q80TL7	982	8.24868e-107	Protein MON2 homolog OS=Mus musculus GN=Mon2 PE=2 SV=2	PF02985	HEAT repeat	--	--	GO:0005515	protein binding	--	--	KOG1848	Uncharacterized conserved protein
abi-miR6300	Cluster-14694.0	1782	731316373	XP_010695268.1	563	3.83438e-84	PREDICTED: MATE efflux family protein FRD3 [Beta vulgaris subsp. vulgaris]>gi|870867964|gb|KMT18833.1| hypothetical protein BVRB_2g029380 [Beta vulgaris subsp. vulgaris]	731316372	XM_010696966.1	130	4.33413e-59	PREDICTED: Beta vulgaris subsp. vulgaris MATE efflux family protein FRD3 (LOC104907935), mRNA	Q9SFB0	418	5.68436e-63	MATE efflux family protein FRD3 OS=Arabidopsis thaliana GN=FRD3 PE=1 SV=1	PF01554	MatE	GO:0015893//GO:0006810//GO:0006855//GO:0055085	drug transport//transport//drug transmembrane transport//transmembrane transport	GO:0015238//GO:0015297	drug transmembrane transporter activity//antiporter activity	GO:0016020	membrane	--	--
abi-miR6300	Cluster-6082.3796	1217	731341799	XP_010682078.1	1248	3.5563e-161	PREDICTED: probable leucine-rich repeat receptor-like protein kinase At5g49770 isoform X2 [Beta vulgaris subsp. vulgaris]	731341798	XM_010683776.1	408	0	PREDICTED: Beta vulgaris subsp. vulgaris probable leucine-rich repeat receptor-like protein kinase At5g49770 (LOC104896982), transcript variant X2, mRNA	Q9LT96	590	3.58997e-66	Probable leucine-rich repeat receptor-like protein kinase At5g49770 OS=Arabidopsis thaliana GN=At5g49770 PE=2 SV=1	PF13855//PF08073//PF00560	Leucine rich repeat//CHDNT (NUC034) domain//Leucine Rich Repeat	GO:0006355	regulation of transcription, DNA-templated	GO:0016818//GO:0003677//GO:0005515//GO:0008270//GO:0005524	hydrolase activity, acting on acid anhydrides, in phosphorus-containing anhydrides//DNA binding//protein binding//zinc ion binding//ATP binding	GO:0005634	nucleus	KOG0619	FOG: Leucine rich repeat
abi-miR6300	Cluster-6082.27595	6432	731325850	XP_010673723.1	7160	0	PREDICTED: protein CHROMATIN REMODELING 5 [Beta vulgaris subsp. vulgaris]>gi|870863412|gb|KMT14576.1| hypothetical protein BVRB_4g073460 [Beta vulgaris subsp. vulgaris]	731325849	XM_010675421.1	3074	0	PREDICTED: Beta vulgaris subsp. vulgaris protein CHROMATIN REMODELING 5 (LOC104890062), mRNA	F4IV99	5049	0	Protein CHROMATIN REMODELING 5 OS=Arabidopsis thaliana GN=CHR5 PE=3 SV=1	PF04851//PF00270//PF00176//PF09111	Type III restriction enzyme, res subunit//DEAD/DEAH box helicase//SNF2 family N-terminal domain//SLIDE	GO:0006338	chromatin remodeling	GO:0016818//GO:0003676//GO:0016787//GO:0003677//GO:0005524	hydrolase activity, acting on acid anhydrides, in phosphorus-containing anhydrides//nucleic acid binding//hydrolase activity//DNA binding//ATP binding	GO:0005634	nucleus	KOG0384	Chromodomain-helicase DNA-binding protein
abi-miR6300	Cluster-15119.0	2132	731316373	XP_010695268.1	1489	0	PREDICTED: MATE efflux family protein FRD3 [Beta vulgaris subsp. vulgaris]>gi|870867964|gb|KMT18833.1| hypothetical protein BVRB_2g029380 [Beta vulgaris subsp. vulgaris]	731316372	XM_010696966.1	489	0	PREDICTED: Beta vulgaris subsp. vulgaris MATE efflux family protein FRD3 (LOC104907935), mRNA	Q9SFB0	1173	5.62807e-151	MATE efflux family protein FRD3 OS=Arabidopsis thaliana GN=FRD3 PE=1 SV=1	PF01554	MatE	GO:0015893//GO:0006855//GO:0055085//GO:0006810	drug transport//drug transmembrane transport//transmembrane transport//transport	GO:0015238//GO:0015297	drug transmembrane transporter activity//antiporter activity	GO:0016020	membrane	--	--
abi-miR6300	Cluster-6082.35129	4103	731352865	XP_010687763.1	3878	0	PREDICTED: uncharacterized protein LOC104901835 [Beta vulgaris subsp. vulgaris]>gi|870851553|gb|KMT03600.1| hypothetical protein BVRB_8g192730 [Beta vulgaris subsp. vulgaris]	731352864	XM_010689461.1	824	0	PREDICTED: Beta vulgaris subsp. vulgaris uncharacterized LOC104901835 (LOC104901835), mRNA	Q05609	477	1.06759e-47	Serine/threonine-protein kinase CTR1 OS=Arabidopsis thaliana GN=CTR1 PE=1 SV=1	PF00564//PF00069//PF07714	PB1 domain//Protein kinase domain//Protein tyrosine kinase	GO:0006468	protein phosphorylation	GO:0005515//GO:0005524//GO:0004672	protein binding//ATP binding//protein kinase activity	--	--	KOG0192	Tyrosine kinase specific for activated (GTP-bound) p21cdc42Hs
abi-miR6300	Cluster-6082.18310	2633	731323570	XP_010672502.1	2499	0	PREDICTED: ankyrin repeat-containing protein At5g02620-like [Beta vulgaris subsp. vulgaris]>gi|870864466|gb|KMT15568.1| hypothetical protein BVRB_3g059190 [Beta vulgaris subsp. vulgaris]	731323569	XM_010674200.1	917	0	PREDICTED: Beta vulgaris subsp. vulgaris ankyrin repeat-containing protein At5g02620-like (LOC104889060), mRNA	Q6AWW5	1075	2.77228e-134	Ankyrin repeat-containing protein At5g02620 OS=Arabidopsis thaliana GN=At5g02620 PE=1 SV=1	PF03030//PF07817//PF00023//PF13606	Inorganic H+ pyrophosphatase//GLE1-like protein//Ankyrin repeat//Ankyrin repeat	GO:0015992//GO:0016973//GO:0006119	proton transport//poly(A)+ mRNA export from nucleus//oxidative phosphorylation	GO:0004427//GO:0005515//GO:0009678	inorganic diphosphatase activity//protein binding//hydrogen-translocating pyrophosphatase activity	GO:0005643//GO:0016020	nuclear pore//membrane	KOG0504	FOG: Ankyrin repeat
abi-miR6300	Cluster-6082.18311	2457	731323570	XP_010672502.1	2499	0	PREDICTED: ankyrin repeat-containing protein At5g02620-like [Beta vulgaris subsp. vulgaris]>gi|870864466|gb|KMT15568.1| hypothetical protein BVRB_3g059190 [Beta vulgaris subsp. vulgaris]	731323569	XM_010674200.1	917	0	PREDICTED: Beta vulgaris subsp. vulgaris ankyrin repeat-containing protein At5g02620-like (LOC104889060), mRNA	Q6AWW5	1075	5.97223e-135	Ankyrin repeat-containing protein At5g02620 OS=Arabidopsis thaliana GN=At5g02620 PE=1 SV=1	PF13606//PF07817//PF00023//PF03030	Ankyrin repeat//GLE1-like protein//Ankyrin repeat//Inorganic H+ pyrophosphatase	GO:0006119//GO:0015992//GO:0016973	oxidative phosphorylation//proton transport//poly(A)+ mRNA export from nucleus	GO:0005515//GO:0009678//GO:0004427	protein binding//hydrogen-translocating pyrophosphatase activity//inorganic diphosphatase activity	GO:0005643//GO:0016020	nuclear pore//membrane	KOG0504	FOG: Ankyrin repeat
abi-miR6300	Cluster-6082.17525	4290	731352865	XP_010687763.1	3878	0	PREDICTED: uncharacterized protein LOC104901835 [Beta vulgaris subsp. vulgaris]>gi|870851553|gb|KMT03600.1| hypothetical protein BVRB_8g192730 [Beta vulgaris subsp. vulgaris]	731352864	XM_010689461.1	824	0	PREDICTED: Beta vulgaris subsp. vulgaris uncharacterized LOC104901835 (LOC104901835), mRNA	Q05609	477	1.17183e-47	Serine/threonine-protein kinase CTR1 OS=Arabidopsis thaliana GN=CTR1 PE=1 SV=1	PF00564//PF00069//PF07714	PB1 domain//Protein kinase domain//Protein tyrosine kinase	GO:0006468	protein phosphorylation	GO:0005515//GO:0005524//GO:0004672	protein binding//ATP binding//protein kinase activity	--	--	KOG0192	Tyrosine kinase specific for activated (GTP-bound) p21cdc42Hs
abi-miR6300	Cluster-6082.9283	4080	--	--	--	--	--	--	--	--	--	--	--	--	--	--	--	--	--	--	--	--	--	--	--	--
abi-miR6300	Cluster-6082.9282	4080	--	--	--	--	--	--	--	--	--	--	--	--	--	--	--	--	--	--	--	--	--	--	--	--
abi-miR6300	Cluster-13333.1	2009	--	XP_010694587.1	1344	5.72821e-180	PREDICTED: hemK methyltransferase family member 1 isoform X1 [Beta vulgaris subsp. vulgaris]>gi|731365558|ref|XP_010694589.1| PREDICTED: hemK methyltransferase family member 1 isoform X1 [Beta vulgaris subsp. vulgaris]>gi|731365560|ref|XP_010694590.1| PREDICTED: hemK methyltransferase family member 1 isoform X1 [Beta vulgaris subsp. vulgaris]>gi|731365562|ref|XP_010694591.1| PREDICTED: hemK methy…	731365563	XM_010696290.1	454	0	PREDICTED: Beta vulgaris subsp. vulgaris hemK methyltransferase family member 1 (LOC104907365), transcript variant X5, mRNA	P74003	461	8.80345e-51	Release factor glutamine methyltransferase OS=Synechocystis sp. (strain PCC 6803 / Kazusa) GN=prmC PE=3 SV=1	PF05175//PF09445//PF03602//PF01135//PF08241//PF01209//PF08704	Methyltransferase small domain//RNA cap guanine-N2 methyltransferase//Conserved hypothetical protein 95//Protein-L-isoaspartate(D-aspartate) O-methyltransferase (PCMT)//Methyltransferase domain//ubiE/COQ5 methyltransferase family//tRNA methyltransferase complex GCD14 subunit	GO:0030488//GO:0046500//GO:0001510//GO:0008033//GO:0006464//GO:0006479//GO:0031167//GO:0008152//GO:0009452//GO:0009451	tRNA methylation//S-adenosylmethionine metabolic process//RNA methylation//tRNA processing//cellular protein modification process//protein methylation//rRNA methylation//metabolic process//7-methylguanosine RNA capping//RNA modification	GO:0016429//GO:0008168//GO:0004719	tRNA (adenine-N1-)-methyltransferase activity//methyltransferase activity//protein-L-isoaspartate (D-aspartate) O-methyltransferase activity	GO:0031515	tRNA (m1A) methyltransferase complex	KOG2904	Predicted methyltransferase
abi-miR6300	Cluster-19585.0	708	--	XP_010694587.1	1344	5.72821e-180	PREDICTED: hemK methyltransferase family member 1 isoform X1 [Beta vulgaris subsp. vulgaris]>gi|731365558|ref|XP_010694589.1| PREDICTED: hemK methyltransferase family member 1 isoform X1 [Beta vulgaris subsp. vulgaris]>gi|731365560|ref|XP_010694590.1| PREDICTED: hemK methyltransferase family member 1 isoform X1 [Beta vulgaris subsp. vulgaris]>gi|731365562|ref|XP_010694591.1| PREDICTED: hemK methy…	731365563	XM_010696290.1	454	0	PREDICTED: Beta vulgaris subsp. vulgaris hemK methyltransferase family member 1 (LOC104907365), transcript variant X5, mRNA	P74003	461	8.80345e-51	Release factor glutamine methyltransferase OS=Synechocystis sp. (strain PCC 6803 / Kazusa) GN=prmC PE=3 SV=1	PF05175//PF09445//PF03602//PF01135//PF08241//PF01209//PF08704	Methyltransferase small domain//RNA cap guanine-N2 methyltransferase//Conserved hypothetical protein 95//Protein-L-isoaspartate(D-aspartate) O-methyltransferase (PCMT)//Methyltransferase domain//ubiE/COQ5 methyltransferase family//tRNA methyltransferase complex GCD14 subunit	GO:0030488//GO:0046500//GO:0001510//GO:0008033//GO:0006464//GO:0006479//GO:0031167//GO:0008152//GO:0009452//GO:0009451	tRNA methylation//S-adenosylmethionine metabolic process//RNA methylation//tRNA processing//cellular protein modification process//protein methylation//rRNA methylation//metabolic process//7-methylguanosine RNA capping//RNA modification	GO:0016429//GO:0008168//GO:0004719	tRNA (adenine-N1-)-methyltransferase activity//methyltransferase activity//protein-L-isoaspartate (D-aspartate) O-methyltransferase activity	GO:0031515	tRNA (m1A) methyltransferase complex	KOG2904	Predicted methyltransferase
abi-miR6300	Cluster-6082.13004	1427	--	KMT18813.1	405	3.71096e-47	hypothetical protein BVRB_2g029210 [Beta vulgaris subsp. vulgaris]	733578762	LN713258.1	60	1.37848e-20	Cucumis melo genomic chromosome, chr_4	--	--	--	--	PF03598	CO dehydrogenase/acetyl-CoA synthase complex beta subunit	GO:0015947//GO:0006084	methane metabolic process//acetyl-CoA metabolic process	GO:0018492	carbon-monoxide dehydrogenase (acceptor) activity	--	--	--	--
abi-miR6300	Cluster-21595.1	1918	--	--	--	--	--	--	--	--	--	--	--	--	--	--	--	--	--	--	--	--	--	--	--	--
abi-miR6300	Cluster-21595.0	2020	--	--	--	--	--	--	--	--	--	--	--	--	--	--	--	--	--	--	--	--	--	--	--	--
abi-miR6300	Cluster-6082.41032	2260	--	--	--	--	--	--	--	--	--	--	--	--	--	--	--	--	--	--	--	--	--	--	--	--
abi-miR6300	Cluster-6820.0	1959	--	--	--	--	--	--	--	--	--	--	--	--	--	--	--	--	--	--	--	--	--	--	--	--
abi-miRn4	Cluster-6082.27270	4518	731359628	XP_010691382.1	3499	0	PREDICTED: dynamin-related protein 3A isoform X1 [Beta vulgaris subsp. vulgaris]>gi|870848576|gb|KMT00865.1| hypothetical protein BVRB_9g221380 [Beta vulgaris subsp. vulgaris]	731359627	XM_010693080.1	1417	0	PREDICTED: Beta vulgaris subsp. vulgaris dynamin-related protein 3A (LOC104904719), transcript variant X1, mRNA	Q8S944	2713	0	Dynamin-related protein 3A OS=Arabidopsis thaliana GN=DRP3A PE=1 SV=2	PF02212//PF07664//PF01926//PF01399//PF01031//PF01853	Dynamin GTPase effector domain//Ferrous iron transport protein B C terminus//50S ribosome-binding GTPase//PCI domain//Dynamin central region//MOZ/SAS family	GO:0006355//GO:0015684	regulation of transcription, DNA-templated//ferrous iron transport	GO:0005515//GO:0015093//GO:0005525//GO:0003924//GO:0016747	protein binding//ferrous iron transmembrane transporter activity//GTP binding//GTPase activity//transferase activity, transferring acyl groups other than amino-acyl groups	GO:0016021	integral component of membrane	KOG0446	Vacuolar sorting protein VPS1, dynamin, and related proteins
abi-miRn4	Cluster-6082.31453	2938	731327940	XP_010674785.1	1685	0	PREDICTED: cation/calcium exchanger 5 [Beta vulgaris subsp. vulgaris]>gi|870862600|gb|KMT13799.1| hypothetical protein BVRB_4g081720 [Beta vulgaris subsp. vulgaris]	731327939	XM_010676483.1	737	0	PREDICTED: Beta vulgaris subsp. vulgaris cation/calcium exchanger 5 (LOC104890864), mRNA	O04034	1413	0	Cation/calcium exchanger 5 OS=Arabidopsis thaliana GN=CCX5 PE=2 SV=1	PF00906//PF01699	Hepatitis core antigen//Sodium/calcium exchanger protein	GO:0055085//GO:0009405	transmembrane transport//pathogenesis	GO:0005198	structural molecule activity	GO:0016021	integral component of membrane	KOG2399	K+-dependent Na+:Ca2+ antiporter
abi-miRn4	Cluster-6082.14975	2840	731361272	XP_010692265.1	3126	0	PREDICTED: ATP-dependent DNA helicase 2 subunit KU80 [Beta vulgaris subsp. vulgaris]>gi|870847756|gb|KMT00104.1| hypothetical protein BVRB_1g019280 [Beta vulgaris subsp. vulgaris]	731361271	XM_010693963.1	1122	0	PREDICTED: Beta vulgaris subsp. vulgaris ATP-dependent DNA helicase 2 subunit KU80 (LOC104905416), mRNA	Q9FQ09	2152	0	ATP-dependent DNA helicase 2 subunit KU80 OS=Arabidopsis thaliana GN=KU80 PE=1 SV=1	PF08785//PF02735//PF03730	Ku C terminal domain like//Ku70/Ku80 beta-barrel domain//Ku70/Ku80 C-terminal arm	GO:0006303	double-strand break repair via nonhomologous end joining	GO:0016817//GO:0004003//GO:0003677	hydrolase activity, acting on acid anhydrides//ATP-dependent DNA helicase activity//DNA binding	GO:0005657	replication fork	KOG2326	DNA-binding subunit of a DNA-dependent protein kinase (Ku80 autoantigen)
abi-miRn17	Cluster-6082.30570	4741	731375161	XP_010667167.1	2909	0	PREDICTED: nascent polypeptide-associated complex subunit alpha, muscle-specific form isoform X1 [Beta vulgaris subsp. vulgaris]	731375160	XM_010668865.1	1311	0	PREDICTED: Beta vulgaris subsp. vulgaris nascent polypeptide-associated complex subunit alpha, muscle-specific form (LOC104884245), transcript variant X1, mRNA	Q8RWW0	1086	1.10836e-127	Receptor-like serine/threonine-protein kinase ALE2 OS=Arabidopsis thaliana GN=ALE2 PE=1 SV=1	PF07714//PF00069	Protein tyrosine kinase//Protein kinase domain	GO:0006468	protein phosphorylation	GO:0005524//GO:0004672	ATP binding//protein kinase activity	--	--	--	--
abi-miRn17	Cluster-6082.25191	2391	870864346	KMT15456.1	2762	0	hypothetical protein BVRB_3g059610 [Beta vulgaris subsp. vulgaris]	731323752	XM_010674301.1	1004	0	PREDICTED: Beta vulgaris subsp. vulgaris probable glutamate carboxypeptidase 2 (LOC104889147), mRNA	Q9M1S8	1880	0	Probable glutamate carboxypeptidase 2 OS=Arabidopsis thaliana GN=AMP1 PE=1 SV=3	--	--	--	--	--	--	--	--	KOG2195	Transferrin receptor and related proteins containing the protease-associated (PA) domain
abi-miRn17	Cluster-6082.32638	5490	731351415	XP_010687027.1	7333	0	PREDICTED: ABC transporter C family member 2-like isoform X1 [Beta vulgaris subsp. vulgaris]>gi|731351417|ref|XP_010687028.1| PREDICTED: ABC transporter C family member 2-like isoform X1 [Beta vulgaris subsp. vulgaris]>gi|731351419|ref|XP_010687029.1| PREDICTED: ABC transporter C family member 2-like isoform X1 [Beta vulgaris subsp. vulgaris]>gi|731351421|ref|XP_010687030.1| PREDICTED: ABC transp…	731351420	XM_010688728.1	3021	0	PREDICTED: Beta vulgaris subsp. vulgaris ABC transporter C family member 2-like (LOC104901176), transcript variant X4, mRNA	Q42093	6294	0	ABC transporter C family member 2 OS=Arabidopsis thaliana GN=ABCC2 PE=1 SV=2	PF14721//PF00664//PF00437//PF01926//PF03193//PF01580//PF13304//PF00005	Apoptosis-inducing factor, mitochondrion-associated, C-term//ABC transporter transmembrane region//Type II/IV secretion system protein//50S ribosome-binding GTPase//Protein of unknown function, DUF258//FtsK/SpoIIIE family//AAA domain, putative AbiEii toxin, Type IV TA system//ABC transporter	GO:0006810//GO:0055085	transport//transmembrane transport	GO:0003924//GO:0003677//GO:0000166//GO:0046983//GO:0005524//GO:0005525//GO:0016887//GO:0042626	GTPase activity//DNA binding//nucleotide binding//protein dimerization activity//ATP binding//GTP binding//ATPase activity//ATPase activity, coupled to transmembrane movement of substances	GO:0016021	integral component of membrane	KOG0054	Multidrug resistance-associated protein/mitoxantrone resistance protein, ABC superfamily
abi-miRn17	Cluster-6082.45903	2821	731326237	XP_010673918.1	2954	0	PREDICTED: leucine-rich repeat receptor-like protein CLAVATA2 [Beta vulgaris subsp. vulgaris]>gi|870863583|gb|KMT14747.1| hypothetical protein BVRB_4g075130 [Beta vulgaris subsp. vulgaris]	731326236	XM_010675616.1	1260	0	PREDICTED: Beta vulgaris subsp. vulgaris leucine-rich repeat receptor-like protein CLAVATA2 (LOC104890218), mRNA	O80809	1812	0	Leucine-rich repeat receptor-like protein CLAVATA2 OS=Arabidopsis thaliana GN=CLV2 PE=1 SV=1	PF13855//PF00560	Leucine rich repeat//Leucine Rich Repeat	--	--	GO:0005515	protein binding	--	--	KOG0619	FOG: Leucine rich repeat
abi-miRn17	Cluster-6082.19015	6789	731355419	XP_010689130.1	7382	0	PREDICTED: uncharacterized protein LOC104902895 [Beta vulgaris subsp. vulgaris]>gi|731355421|ref|XP_010689131.1| PREDICTED: uncharacterized protein LOC104902895 [Beta vulgaris subsp. vulgaris]>gi|731355423|ref|XP_010689132.1| PREDICTED: uncharacterized protein LOC104902895 [Beta vulgaris subsp. vulgaris]	731355422	XM_010690830.1	2836	0	PREDICTED: Beta vulgaris subsp. vulgaris uncharacterized LOC104902895 (LOC104902895), transcript variant X3, mRNA	F4KCC2	3830	0	E3 ubiquitin-protein ligase PRT6 OS=Arabidopsis thaliana GN=PRT6 PE=2 SV=1	PF13639//PF01972//PF02207	Ring finger domain//Serine dehydrogenase proteinase//Putative zinc finger in N-recognin (UBR box)	--	--	GO:0008270//GO:0005515	zinc ion binding//protein binding	GO:0016021	integral component of membrane	KOG1140	N-end rule pathway, recognition component UBR1
abi-miRn17	Cluster-6082.14169	4626	731340386	XP_010681369.1	2436	0	PREDICTED: tRNA(adenine(34)) deaminase, chloroplastic [Beta vulgaris subsp. vulgaris]>gi|870856823|gb|KMT08412.1| hypothetical protein BVRB_6g140890 [Beta vulgaris subsp. vulgaris]	731340385	XM_010683067.1	364	0	PREDICTED: Beta vulgaris subsp. vulgaris tRNA(adenine(34)) deaminase, chloroplastic (LOC104896327), mRNA	Q9S7I0	785	3.70136e-84	tRNA(adenine(34)) deaminase, chloroplastic OS=Arabidopsis thaliana GN=TADA PE=1 SV=1	PF00383	Cytidine and deoxycytidylate deaminase zinc-binding region	--	--	GO:0008270	zinc ion binding	--	--	KOG1018	Cytosine deaminase FCY1 and related enzymes
abi-miRn17	Cluster-21044.1	735	--	XP_010676408.1	513	6.55304e-64	PREDICTED: probable WRKY transcription factor 56 [Beta vulgaris subsp. vulgaris]	848911586	XM_012998752.1	116	9.22068e-52	PREDICTED: Erythranthe guttatus probable WRKY transcription factor 43 (LOC105973716), mRNA	Q8VWQ4	441	1.1427e-52	Probable WRKY transcription factor 56 OS=Arabidopsis thaliana GN=WRKY56 PE=2 SV=1	PF03106	WRKY DNA -binding domain	GO:0006355	regulation of transcription, DNA-templated	GO:0003700//GO:0043565	transcription factor activity, sequence-specific DNA binding//sequence-specific DNA binding	GO:0005667	transcription factor complex	--	--
abi-miRn17	Cluster-6082.28357	6758	--	--	--	--	--	--	--	--	--	--	--	--	--	--	--	--	--	--	--	--	--	--	--	--
abi-miRn32	Cluster-6082.33898	3760	731336046	XP_010679046.1	2577	0	PREDICTED: trichohyalin [Beta vulgaris subsp. vulgaris]	731336045	XM_010680744.1	857	0	PREDICTED: Beta vulgaris subsp. vulgaris trichohyalin (LOC104894494), mRNA	Q9CAC4	557	7.49469e-58	Myosin-binding protein 2 OS=Arabidopsis thaliana GN=MYOB2 PE=1 SV=1	PF02428	Potato type II proteinase inhibitor family	--	--	GO:0004867	serine-type endopeptidase inhibitor activity	--	--	--	--
abi-miRn32	Cluster-6082.2072	1788	731367649	XP_010695723.1	1701	0	PREDICTED: Pectin acetylesterase 5 OS=Arabidopsis thaliana GN=PAE5 PE=2 SV=1	731367648	XM_010697421.1	578	0	PREDICTED: Beta vulgaris subsp. vulgaris protein notum homolog (LOC104908328), mRNA	Q9SR22	1322	2.08864e-176	Pectin acetylesterase 5 OS=Arabidopsis thaliana GN=PAE5 PE=2 SV=1	PF00326//PF03283	Prolyl oligopeptidase family//Pectinacetylesterase	GO:0006508	proteolysis	GO:0008236//GO:0016787	serine-type peptidase activity//hydrolase activity	--	--	--	--
abi-miRn32	Cluster-6082.58347	1842	731367649	XP_010695723.1	1586	0	PREDICTED: Pectin acetylesterase 5 OS=Arabidopsis thaliana GN=PAE5 PE=2 SV=1	731367648	XM_010697421.1	346	3.78294e-179	PREDICTED: Beta vulgaris subsp. vulgaris protein notum homolog (LOC104908328), mRNA	Q9SR22	1249	4.08853e-165	Pectin acetylesterase 5 OS=Arabidopsis thaliana GN=PAE5 PE=2 SV=1	PF03283//PF00326	Pectinacetylesterase//Prolyl oligopeptidase family	GO:0006508	proteolysis	GO:0008236//GO:0016787	serine-type peptidase activity//hydrolase activity	--	--	--	--
abi-miRn32	Cluster-6082.46185	2620	--	--	--	--	--	595798252	XM_007201306.1	49	1.32506e-14	Prunus persica hypothetical protein (PRUPE_ppa010234mg) mRNA, complete cds	--	--	--	--	--	--	--	--	--	--	--	--	--	--
abi-miRn32	Cluster-6082.59389	1775	--	--	--	--	--	--	--	--	--	--	--	--	--	--	--	--	--	--	--	--	--	--	--	--
abi-miRn32	Cluster-6082.29540	1520	731351721	XP_010687178.1	613	2.37581e-74	PREDICTED: hydroxyacyl-thioester dehydratase type 2, mitochondrial [Beta vulgaris subsp. vulgaris]>gi|731351723|ref|XP_010687179.1| PREDICTED: hydroxyacyl-thioester dehydratase type 2, mitochondrial [Beta vulgaris subsp. vulgaris]>gi|870851868|gb|KMT03862.1| hypothetical protein BVRB_8g188330 [Beta vulgaris subsp. vulgaris]	--	--	--	--	--	O32472	210	4.28451e-18	(R)-specific enoyl-CoA hydratase OS=Aeromonas caviae GN=phaJ PE=1 SV=1	--	--	--	--	--	--	--	--	--	--
abi-miRn33	Cluster-6082.43325	1793	870851502	KMT03549.1	531	4.44662e-61	hypothetical protein BVRB_8g192260 [Beta vulgaris subsp. vulgaris]	--	--	--	--	--	Q9ZV51	194	2.07578e-15	RING-H2 finger protein ATL56 OS=Arabidopsis thaliana GN=ATL56 PE=2 SV=1	PF12861//PF13639//PF00097//PF14634//PF17122//PF12678//PF17123//PF12906	Anaphase-promoting complex subunit 11 RING-H2 finger//Ring finger domain//Zinc finger, C3HC4 type (RING finger)//zinc-RING finger domain//Zinc-finger//RING-H2 zinc finger//RING-like zinc finger//RING-variant domain	GO:0016567	protein ubiquitination	GO:0004842//GO:0046872//GO:0008270//GO:0005515	ubiquitin-protein transferase activity//metal ion binding//zinc ion binding//protein binding	GO:0005680	anaphase-promoting complex	KOG0800	FOG: Predicted E3 ubiquitin ligase
abi-miRn33	Cluster-4170.0	2729	731347308	XP_010684920.1	2705	0	NHL repeat-containing protein 2 OS=Mus musculus GN=Nhlrc2 PE=2 SV=1	731347307	XM_010686618.1	923	0	PREDICTED: Beta vulgaris subsp. vulgaris uncharacterized LOC104899426 (LOC104899426), transcript variant X2, mRNA	Q8BZW8	168	1.15805e-10	NHL repeat-containing protein 2 OS=Mus musculus GN=Nhlrc2 PE=2 SV=1	PF01436	NHL repeat	--	--	GO:0005515	protein binding	--	--	--	--
abi-miRn33	Cluster-6082.52883	1372	--	--	--	--	--	--	--	--	--	--	--	--	--	--	--	--	--	--	--	--	--	--	--	--
abi-miRn33	Cluster-19316.0	2713	--	XP_010694587.1	1344	5.72821e-180	PREDICTED:NHL repeat-containing protein 2 OS=Mus musculus GN=Nhlrc2 PE=2 SV=1	731365563	XM_010696290.1	454	0	PREDICTED: Beta vulgaris subsp. vulgaris hemK methyltransferase family member 1 (LOC104907365), transcript variant X5, mRNA	P74003	461	8.80345e-51	Release factor glutamine methyltransferase OS=Synechocystis sp. (strain PCC 6803 / Kazusa) GN=prmC PE=3 SV=1	PF05175//PF09445//PF03602//PF01135//PF08241//PF01209//PF08704	Methyltransferase small domain//RNA cap guanine-N2 methyltransferase//Conserved hypothetical protein 95//Protein-L-isoaspartate(D-aspartate) O-methyltransferase (PCMT)//Methyltransferase domain//ubiE/COQ5 methyltransferase family//tRNA methyltransferase complex GCD14 subunit	GO:0030488//GO:0046500//GO:0001510//GO:0008033//GO:0006464//GO:0006479//GO:0031167//GO:0008152//GO:0009452//GO:0009451	tRNA methylation//S-adenosylmethionine metabolic process//RNA methylation//tRNA processing//cellular protein modification process//protein methylation//rRNA methylation//metabolic process//7-methylguanosine RNA capping//RNA modification	GO:0016429//GO:0008168//GO:0004719	tRNA (adenine-N1-)-methyltransferase activity//methyltransferase activity//protein-L-isoaspartate (D-aspartate) O-methyltransferase activity	GO:0031515	tRNA (m1A) methyltransferase complex	KOG2904	Predicted methyltransferase
																							--	transcription factor complex	--	--

## Sheet: Table S9
Table S9 Significant DE target gene profiles of the DE miRNAs.
DE miRNAs			DE targets
DE patterns	abi-miRNA ID	log2ratio (R2/R1)	Target Gene ID	R2_TPM	R1_TPM	log2ratio (R2/R1)	pval	padj	Significant	NR description
Up-regulated	abi-miR156b	1.59081	Cluster-6082.46168	36.3812	103.438	-1.5075	8.0464e-07	5.5817e-05	TRUE	squamosa promoter-binding-like protein 6 isoform X1 [Beta vulgaris subsp. vulgaris]
			Cluster-16776.0	3.22013	6.56139	-1.0269	0.0022685	0.048525	TRUE	squamosa promoter-binding-like protein 16 [Beta vulgaris subsp. vulgaris]
			Cluster-6082.10553	38.3908	83.8877	-1.1277	0.00029259	0.0092747	TRUE	squamosa promoter-binding-like protein 6 isoform X1 [Beta vulgaris subsp. vulgaris]
			Cluster-6082.27658	161.352	678.046	-2.0712	1.3947e-32	2.7504e-29	TRUE	squamosa promoter-binding-like protein 16 [Beta vulgaris subsp. vulgaris]
			Cluster-6082.5289	10.8778	31.5802	-1.5376	0.00011606	0.0043558	TRUE	squamosa promoter-binding-like protein 6 isoform X1 [Beta vulgaris subsp. vulgaris]
	abi-miR156c	1.57125	Cluster-6082.46167	36.3812	103.438	-1.5075	0.00073222	0.01952	TRUE	squamosa promoter-binding-like protein 6 isoform X1 [Beta vulgaris subsp. vulgaris]
			Cluster-16776.0	0.999383	2.71181	-1.4401	0.0017751	0.039802	TRUE	squamosa promoter-binding-like protein 16 [Beta vulgaris subsp. vulgaris]
			Cluster-6082.10554	2.39886	4.84078	-1.0129	2.9253e-08	2.9598e-06	TRUE	squamosa promoter-binding-like protein 6 isoform X1 [Beta vulgaris subsp. vulgaris]
			Cluster-6082.27652	63.5275	155.212	-1.2888	1.6513e-07	1.397e-05	TRUE	squamosa promoter-binding-like protein 16 [Beta vulgaris subsp. vulgaris]
			Cluster-6082.52890	1.02996	0.352978	1.5449	0.00054643	0.015426	TRUE	squamosa promoter-binding-like protein 6 isoform X1 [Beta vulgaris subsp. vulgaris]
	abi-miR156d	1.57125	Cluster-6082.46164	36.3812	103.438	-1.5075	2.4986e-05	0.0011516	TRUE	squamosa promoter-binding-like protein 6 isoform X1 [Beta vulgaris subsp. vulgaris]
			Cluster-16776.0	6.09755	13.8116	-1.1796	0.0020645	0.044893	TRUE	squamosa promoter-binding-like protein 16 [Beta vulgaris subsp. vulgaris]
			Cluster-6082.10553	36.3812	103.438	-1.5075	8.0464e-07	5.5817e-05	TRUE	squamosa promoter-binding-like protein 6 isoform X1 [Beta vulgaris subsp. vulgaris]
			Cluster-6082.27652	204.121	438.358	-1.1027	0.00068005	0.018401	TRUE	squamosa promoter-binding-like protein 16 [Beta vulgaris subsp. vulgaris]
			Cluster-6082.52891	6.25203	81.4582	-3.7037	2.9173e-17	1.2921e-14	TRUE	squamosa promoter-binding-like protein 6 isoform X1 [Beta vulgaris subsp. vulgaris]
	abi-miR164a	1.24862	Cluster-6082.48	0.364764	0.879657	-1.27	8.7126e-05	0.0034088	TRUE	NAC domain-containing protein 1 [Beta vulgaris subsp. vulgaris]
	abi-miR164b	1.24862	Cluster-6082.31	0.364764	0.879657	-1.27	8.5845e-05	0.0002	TRUE	NAC domain-containing protein 1 [Beta vulgaris subsp. vulgaris]
	abi-miR164c	2.57749	Cluster-6082.40	1.9956	5.24481	-1.3941	4.2518e-05	0.0001	TRUE	NAC domain-containing protein 1 [Beta vulgaris subsp. vulgaris]
	abi-miR319a	1.28493	Cluster-6082.34956	0.729528	74.1954	-6.6682	1.4608e-24	1.2736e-21	TRUE	Transcription factor TCP20 [Arabidopsis thaliana]
			Cluster-18912.2	1.02996	96.1419	-6.5445	2.208e-30	3.2085e-27	TRUE	transcription factor TCP20[Arabidopsis thaliana]
	abi-miR319b	3.63478	Cluster-18912.6	3.18955	26.0312	-3.0288	0.00070691	0.019004	TRUE	transcription factor TCP20 [Vitis vinifera]
	abi-miR319b		Cluster-18912.1	0.334184	1.91633	-2.5196	0.00012463	0.0046146	TRUE	transcription factor TCP4 [Vitis vinifera]
	abi-miR319c	1.96802	Cluster-18912.8	6.1202	23.925	-1.9669	0.0019322	0.042597	TRUE	transcription factor TCP4 [Vitis vinifera]
	abi-miR319c		Cluster-18912.3	12.3722	48.2656	-1.9639	1.3982e-05	0.00069638	TRUE	transcription factor TCP4 [Vitis vinifera]
	abi-miR319d	2.05132	Cluster-18912.7	85.5603	42.461	1.0108	0.00076469	0.020242	TRUE	transcription factor TCP4 [Vitis vinifera]
	abi-miR319d		Cluster-18912.5	13.9514	54.1597	-1.9568	4.8413e-06	0.00027484	TRUE	transcription factor TCP4 [Vitis vinifera]
	abi-miR319e	2.1097	Cluster-18912.10	14.9861	57.7838	-1.947	2.3161e-06	0.00014511	TRUE	transcription factor TCP4 [Vitis vinifera]
			Cluster-18912.21	0.364764	1.21014	-1.7301	1.2603e-08	1.3955e-06	TRUE	transcription factor TCP4 [Vitis vinifera]
			Cluster-18912.2	7.79271	29.9652	-1.9431	0.00069625	0.01876	TRUE	transcription factor TCP4 [Vitis vinifera]
Down-regulated	abi-miR166e	-2.3389	Cluster-6082.39330	171.907	55.4645	1.632	5.1714e-08	4.9558e-06	TRUE	BTF3-like transcription factor [Suaeda glauca]
	abi-miR396c	3.07637	Cluster-6082.51459	1.33357	3.85516	-1.5315	0.0010655	0.02647	TRUE	transcription factor bHLH74[Beta vulgaris subsp. vulgaris]
	abi-miR396c		Cluster-6082.51454	34.3068	8.87522	1.9506	0.0013821	0.032622	TRUE	transcription factor bHLH74 [Beta vulgaris subsp. vulgaris]
	abi-miR396d	3.07637	Cluster-6082.51456	3.73402	0.661197	2.4976	4.1591e-07	3.1204e-05	TRUE	transcription factor bHLH74lgaris subsp. vulgaris]
	abi-miR396d	3.07637	Cluster-6082.51455	2.06151	0.969415	1.0885	3.7684e-06	0.00022074	TRUE	transcription factor bHLH74 [Beta vulgaris subsp. vulgaris]
	abi-miR6300	-1.39801	Cluster-6082.53971	13.0084	0.285719	5.5087	7.2075e-05	0.0028993	TRUE	MATE efflux family protein FRD3 [Beta vulgaris subsp. vulgaris]
			Cluster-6082.13998	23.6803	8.94272	1.4049	0.0023102	0.0026819	TRUE	MATE efflux family protein FRD3 [Beta vulgaris subsp. vulgaris]
			Cluster-14694.0	14.6668	4.23574	1.7919	9.4969e-16	3.496e-13	TRUE	MATE efflux family protein FRD3 [Beta vulgaris subsp. vulgaris]
			Cluster-15119.0	5.47996	0	9.098	9.2052e-08	8.3327e-06	TRUE	MATE efflux family protein FRD3 [Beta vulgaris subsp. vulgaris]
	abi-miRn4	-2.58957	Cluster-6082.31453	65.8628	27.2476	1.2733	0.00043317	0.012763	TRUE	cation/calcium exchanger 5 [Beta vulgaris subsp. vulgaris]
	abi-miRn17	-1.53407	Cluster-6082.32638	227.853	111.014	1.0374	5.48e-07	3.978e-05	TRUE	ABC transporter C family member 2-like isoform X1 [Beta vulgaris subsp. vulgaris]
	abi-miRn32	-4.0213	Cluster-6082.2072	359.194	162.68	1.1427	4.5282e-10	6.7578e-08	TRUE	Pectin acetylesterase 5 [Arabidopsis thaliana]
	abi-miRn32		Cluster-6082.58347	126.814	57.2874	1.1464	1.4995e-05	0.00074017	TRUE	Pectin acetylesterase 5 [Arabidopsis thaliana]
	abi-miRn33	-1.12008	Cluster-4170.0	32.3985	7.61379	2.0892	0.00019421	0.0066718	TRUE	NHL repeat-containing protein 2 [Mus musculus]
	abi-miRn33		Cluster-19316.0	23.8221	5.52496	2.1083	0.0013912	0.032802	TRUE	NHL repeat-containing protein 2 [Mus musculus]

## Sheet: Table S10
Table S10 Primer sequences used to verfiy 5 target genes by RLM-RACE method.
Unigene ID	Gene annoation	Gene abbreviation		Forward universal primer ( 5'-3' )	Tm (°C)	Reverse specific primer ( 5'-3' )	Tm (°C)	Product length of PCR (bp)
Cluster-6082.46168	Squamosa promoter-binding-like protein 6	SPL6	First PCR	CGACTGGAGCACGAGGACACTGA	64.8	CACTGGGCAACTTCTGTACTATACCG	62.1	633
			Nested PCR	GGACACTGACATGGACTGAAGGAGTA	62.5	CATCGCTTGATTACTGCTGGCGG	63.1	533
Cluster-6082.40	NAC domain-containing protein 1	NAC1	First PCR	CGACTGGAGCACGAGGACACTGA	64.8	CCTCCTAATCCCTTCTAAATCACCTCTG	60.7	476
			Nested PCR	GGACACTGACATGGACTGAAGGAGTA	62.5	CCATATCGAATCCAAATCCACGGG	60.4	411
Cluster-6082.53971	MATE efflux family protein FRD3	FDR3	First PCR	CGACTGGAGCACGAGGACACTGA	64.8	GTCTGGCAGTAGCTGGTCAGGTAATC	62.2	1168
			Nested PCR	GGACACTGACATGGACTGAAGGAGTA	62.5	GTTTGCTGAGAAAGACTACGAGAAGGC	60.3	1034
Cluster-6082.32638	ABC transporter C family member 2	ABCC2	First PCR	CGACTGGAGCACGAGGACACTGA	64.8	CATTGAAGTTCTCACTTGGCTCTCGG	62	1426
			Nested PCR	GGACACTGACATGGACTGAAGGAGTA	62.5	CATCAGTGAGGTTGTTGTCCAGAGC	61.3	1243
Cluster-6082.2072	Pectin acetylesterase 5	PAE5	First PCR	CGACTGGAGCACGAGGACACTGA	64.8	GAAGGACCTCATCATTGCTGCTGTGG	62.9	1124
			Nested PCR	GGACACTGACATGGACTGAAGGAGTA	62.5	CCATTTTCGTAAGGGATTTGGGTCGG	61.5	929

[truncated: 2 more sheets: Table S11, Table S12]
